# Supplementary material for: TDP-43 loss induces cryptic polyadenylation in ALS/FTD
Source: Nat Neurosci. 2025 Oct 21;28(11):2190–200. doi: 10.1038/s41593-025-02050-w (PMC12586162; doi:10.1038/s41593-025-02050-w)
Supplement: Supplementary file 3 — Supplementary Tables 1−9 and supplementary table descriptions [file 41593_2025_2050_MOESM3_ESM.xlsx]

## Sheet: Supplementary_Table_1
experiment_name	cell_type	paper_doi	number_of_control_samples	number_of_knockdown_samples	mean_aligned_read_length	mean_library_size	tdp43_log2fold_change_knockdown_vs_control	deseq2_padj
Zanovello SH-SY-5Y CHX	SH-SY5Y	this-study	4	4	100	111065369	-3.59	7.62e-242
Zanovello SH-SY-5Y Curve	SH-SY5Y	this-study	3	3	100	118948195	-3.94	0
Zanovello SK-N-BE(2) Curve	SK-N-BE(2)	this-study	3	3	150	147239547	-3.98749	0
Zanovello i3 Cortical	i3 cortical	this-study	4	4	150	151330270	-1.94421	0
Brown i3 Cortical	i3 cortical	https://doi.org/10.1038/s41586-022-04436-3	4	4	75	119476285	-1.99	6.07e-13
Seddighi i3 Cortical	i3 cortical	https://doi.org/10.1101/2023.01.23.525149	12	6	145	206574027	-1.63986	1.07e-111
Klim i3 Motor	iPSC MN	https://doi.org/10.1038/s41593-018-0300-4	12	6	75	49420528	-1.2963	6.53e-11
Brown SH-SY5Y	SH-SY5Y	https://doi.org/10.1038/s41586-022-04436-3	3	3	149	137526902	-2.58818	5.83e-128
Humphrey i3 Cortical	i3 cortical	this-study	6	6	151	95981221	-3.28	1.95e-110
Brown SK-N-BE(2)	SK-N-BE(2)	https://doi.org/10.1038/s41586-022-04436-3	3	3	149	136053813	-2.04	0

## Sheet: Supplementary_Table_2
le_id	gene_name	event_type	n_exper_cryptic	experiment_name	annot_status	chromosome	start_rep	end_rep	start_all	end_all	strand	binding_start	binding_end
ENSG00000104435.14_1	STMN2	ALE	10	brown_i3_cortical;brown_shsy5y;brown_sknbe2;humphrey_i3_cortical;klim_i3_motor;seddighi_i3_cortical;zanovello_i3_cortical_upf1_tdp_tdpkd_upf1ctl_vs_tdpctl_upf1ctl;zanovello_shsy5y_chx_kd_ctl_vs_ctl_ctl;zanovello_shsy5y_curve_0075;zanovello_sknbe2_curve_1	novel	chr8	79616821	79617071	79616822;79616822;79616822;79616822	79617049;79617071;79617073;79623859	+	1	1
ENSG00000107807.13_2	TLX1	3'Ext	9	brown_i3_cortical;brown_shsy5y;brown_sknbe2;humphrey_i3_cortical;seddighi_i3_cortical;zanovello_i3_cortical_upf1_tdp_tdpkd_upf1ctl_vs_tdpctl_upf1ctl;zanovello_shsy5y_chx_kd_ctl_vs_ctl_ctl;zanovello_shsy5y_curve_0075;zanovello_sknbe2_curve_1	novel	chr10	101136690	101138531	101136691;101136691;101136691	101138522;101138528;101138531	+	0	0
ENSG00000134909.19_1	ARHGAP32	ALE	9	brown_i3_cortical;brown_shsy5y;humphrey_i3_cortical;klim_i3_motor;seddighi_i3_cortical;zanovello_i3_cortical_upf1_tdp_tdpkd_upf1ctl_vs_tdpctl_upf1ctl;zanovello_shsy5y_chx_kd_ctl_vs_ctl_ctl;zanovello_shsy5y_curve_0075;zanovello_sknbe2_curve_1	novel	chr11	128991449	128992046	128988275;128988713;128988722;128991449;128991450	128992046;128992046;128992046;128992046;128992046	-	1	1
ENSG00000126767.18_2	ELK1	3'Ext	8	brown_i3_cortical;brown_shsy5y;brown_sknbe2;humphrey_i3_cortical;klim_i3_motor;zanovello_shsy5y_chx_kd_ctl_vs_ctl_ctl;zanovello_shsy5y_curve_0075;zanovello_sknbe2_curve_1	novel	chrX	47631618	47636927	47629966;47631610;47631619;47631824;47632285	47636927;47636927;47636927;47636927;47636927	-	1	0
ENSG00000154319.16_2	FAM167A	3'Ext	8	brown_i3_cortical;brown_sknbe2;humphrey_i3_cortical;seddighi_i3_cortical;zanovello_i3_cortical_upf1_tdp_tdpkd_upf1ctl_vs_tdpctl_upf1ctl;zanovello_shsy5y_chx_kd_ctl_vs_ctl_ctl;zanovello_shsy5y_curve_0075;zanovello_sknbe2_curve_1	novel	chr8	11421159	11424636	11414087;11419479;11421160	11424636;11424636;11424636	-	1	1
ENSG00000162813.18_3	BPNT1	3'Ext	8	brown_i3_cortical;humphrey_i3_cortical;klim_i3_motor;seddighi_i3_cortical;zanovello_i3_cortical_upf1_tdp_tdpkd_upf1ctl_vs_tdpctl_upf1ctl;zanovello_shsy5y_chx_kd_ctl_vs_ctl_ctl;zanovello_shsy5y_curve_0075;zanovello_sknbe2_curve_1	novel	chr1	220057082	220058992	220057078;220057079;220057083;220057091;220057092;220057093;220057096;220057098	220058992;220058992;220058992;220058992;220058992;220058992;220058992;220058992	-	0	0
ENSG00000078269.15_1	SYNJ2	ALE	8	brown_i3_cortical;brown_sknbe2;humphrey_i3_cortical;seddighi_i3_cortical;zanovello_i3_cortical_upf1_tdp_tdpkd_upf1ctl_vs_tdpctl_upf1ctl;zanovello_shsy5y_chx_kd_ctl_vs_ctl_ctl;zanovello_shsy5y_curve_0075;zanovello_sknbe2_curve_1	novel	chr6	158019983	158024104	158019984;158019984	158023967;158024104	+	1	0
ENSG00000091009.8_2	RBM27	3'Ext	7	brown_i3_cortical;brown_shsy5y;brown_sknbe2;humphrey_i3_cortical;seddighi_i3_cortical;zanovello_i3_cortical_upf1_tdp_tdpkd_upf1ctl_vs_tdpctl_upf1ctl;zanovello_sknbe2_curve_1	novel	chr5	146285946	146289476	146285947;146285947;146285947;146285947;146285947;146285947;146285947;146285947;146285947;146285947;146285947;146285947;146285947	146289357;146289476;146289544;146289754;146289836;146289943;146290040;146290229;146290815;146290864;146293800;146294473;146295260	+	1	1
ENSG00000132394.11_3	EEFSEC	3'Ext	7	brown_i3_cortical;humphrey_i3_cortical;seddighi_i3_cortical;zanovello_i3_cortical_upf1_tdp_tdpkd_upf1ctl_vs_tdpctl_upf1ctl;zanovello_shsy5y_chx_kd_ctl_vs_ctl_ctl;zanovello_shsy5y_curve_0075;zanovello_sknbe2_curve_1	novel	chr3	128408068	128409316	128408069;128408069;128408069;128408069;128408069;128408069	128409311;128409316;128409319;128409335;128409357;128409364	+	0	1
ENSG00000048649.14_1	RSF1	ALE	7	brown_i3_cortical;humphrey_i3_cortical;seddighi_i3_cortical;zanovello_i3_cortical_upf1_tdp_tdpkd_upf1ctl_vs_tdpctl_upf1ctl;zanovello_shsy5y_chx_kd_ctl_vs_ctl_ctl;zanovello_shsy5y_curve_0075;zanovello_sknbe2_curve_1	annotated,novel	chr11	77813155	77813787	77812911;77813146;77813156;77813178;77813354	77813783;77813787;77813787;77813783;77813701	-	1	0
ENSG00000185352.9_1	HS6ST3	ALE	7	brown_i3_cortical;brown_sknbe2;humphrey_i3_cortical;seddighi_i3_cortical;zanovello_i3_cortical_upf1_tdp_tdpkd_upf1ctl_vs_tdpctl_upf1ctl;zanovello_shsy5y_curve_0075;zanovello_sknbe2_curve_1	novel	chr13	96095909	96096040	96095910;96095910;96095910;96095910	96096040;96096805;96102662;96103001	+	0	0
ENSG00000197724.11_1	PHF2	ALE	7	brown_i3_cortical;humphrey_i3_cortical;seddighi_i3_cortical;zanovello_i3_cortical_upf1_tdp_tdpkd_upf1ctl_vs_tdpctl_upf1ctl;zanovello_shsy5y_chx_kd_ctl_vs_ctl_ctl;zanovello_shsy5y_curve_0075;zanovello_sknbe2_curve_1	novel	chr9	93661347	93662001	93661348;93661348;93661348;93661348;93661348	93661950;93662001;93662392;93662405;93662683	+	0	0
ENSG00000244405.8_3	ETV5	ALE	7	brown_i3_cortical;humphrey_i3_cortical;seddighi_i3_cortical;zanovello_i3_cortical_upf1_tdp_tdpkd_upf1ctl_vs_tdpctl_upf1ctl;zanovello_shsy5y_chx_kd_ctl_vs_ctl_ctl;zanovello_shsy5y_curve_0075;zanovello_sknbe2_curve_1	novel	chr3	186103665	186104572	186103658;186103666	186104572;186104572	-	0	1
ENSG00000186908.15_3	ZDHHC17	3'Ext	6	brown_i3_cortical;brown_sknbe2;humphrey_i3_cortical;seddighi_i3_cortical;zanovello_i3_cortical_upf1_tdp_tdpkd_upf1ctl_vs_tdpctl_upf1ctl;zanovello_shsy5y_curve_0075	novel	chr12	76850846	76853953	76850847;76850847;76850847;76850847	76853875;76853877;76853947;76853953	+	1	1
ENSG00000128805.15_4	ARHGAP22	ALE	6	brown_i3_cortical;brown_sknbe2;seddighi_i3_cortical;zanovello_i3_cortical_upf1_tdp_tdpkd_upf1ctl_vs_tdpctl_upf1ctl;zanovello_shsy5y_chx_kd_ctl_vs_ctl_ctl;zanovello_sknbe2_curve_1	novel	chr10	48452047	48452797	48452038;48452048	48452797;48452797	-	0	1
ENSG00000162849.16_2	KIF26B	ALE	6	brown_i3_cortical;humphrey_i3_cortical;seddighi_i3_cortical;zanovello_i3_cortical_upf1_tdp_tdpkd_upf1ctl_vs_tdpctl_upf1ctl;zanovello_shsy5y_chx_kd_ctl_vs_ctl_ctl;zanovello_shsy5y_curve_0075	novel	chr1	245464258	245471621	245464259	245471621	+	1	0
ENSG00000105186.16_3	ANKRD27	IPA	5	brown_i3_cortical;humphrey_i3_cortical;seddighi_i3_cortical;zanovello_i3_cortical_upf1_tdp_tdpkd_upf1ctl_vs_tdpctl_upf1ctl;zanovello_shsy5y_chx_kd_ctl_vs_ctl_ctl	novel	chr19	32635458	32639355	32635459	32639355	-	0	0
ENSG00000137161.18_1	CNPY3	IPA	5	humphrey_i3_cortical;seddighi_i3_cortical;zanovello_shsy5y_chx_kd_ctl_vs_ctl_ctl;zanovello_shsy5y_curve_0075;zanovello_sknbe2_curve_1	novel	chr6	42935670	42936378	42935671	42936378	+	1	0
ENSG00000092140.16_1	G2E3	ALE	5	brown_i3_cortical;humphrey_i3_cortical;seddighi_i3_cortical;zanovello_shsy5y_chx_kd_ctl_vs_ctl_ctl;zanovello_shsy5y_curve_0075	novel	chr14	30563745	30564246	30563746;30563746;30563746;30563746;30563746;30563746;30563746;30563746	30564021;30564069;30564076;30564126;30564131;30564142;30564246;30564247	+	1	0
ENSG00000109118.14_1	PHF12	ALE	5	brown_i3_cortical;humphrey_i3_cortical;klim_i3_motor;seddighi_i3_cortical;zanovello_i3_cortical_upf1_tdp_tdpkd_upf1ctl_vs_tdpctl_upf1ctl	novel	chr17	28914869	28915448	28914867;28914869;28914870	28915448;28915448;28915448	-	0	1
ENSG00000150760.13_2	DOCK1	ALE	5	humphrey_i3_cortical;zanovello_i3_cortical_upf1_tdp_tdpkd_upf1ctl_vs_tdpctl_upf1ctl;zanovello_shsy5y_chx_kd_ctl_vs_ctl_ctl;zanovello_shsy5y_curve_0075;zanovello_sknbe2_curve_1	novel	chr10	127128417	127133491	127128418	127133491	+	0	0
ENSG00000169856.9_1	ONECUT1	ALE	5	brown_i3_cortical;humphrey_i3_cortical;seddighi_i3_cortical;zanovello_i3_cortical_upf1_tdp_tdpkd_upf1ctl_vs_tdpctl_upf1ctl;zanovello_sknbe2_curve_1	novel	chr15	52774457	52777690	52772412;52774458;52774463	52777690;52777690;52777690	-	0	0
ENSG00000171853.16_4	TRAPPC12	ALE	5	brown_i3_cortical;seddighi_i3_cortical;zanovello_shsy5y_chx_kd_ctl_vs_ctl_ctl;zanovello_shsy5y_curve_0075;zanovello_sknbe2_curve_1	annotated	chr2	3457794	3458181	3457795	3458181	+	0	1
ENSG00000075035.10_4	WSCD2	3'Ext	4	brown_i3_cortical;humphrey_i3_cortical;seddighi_i3_cortical;zanovello_i3_cortical_upf1_tdp_tdpkd_upf1ctl_vs_tdpctl_upf1ctl	novel	chr12	108247990	108256619	108247991;108247991	108256619;108258437	+	0	0
ENSG00000121578.13_3	B4GALT4	3'Ext	4	brown_i3_cortical;humphrey_i3_cortical;seddighi_i3_cortical;zanovello_i3_cortical_upf1_tdp_tdpkd_upf1ctl_vs_tdpctl_upf1ctl	novel	chr3	119208843	119212681	119208844;119211212	119212681;119212681	-	0	0
ENSG00000244115.1_2	DNAJC25-GNG10	3'Ext	4	brown_sknbe2;seddighi_i3_cortical;zanovello_i3_cortical_upf1_tdp_tdpkd_upf1ctl_vs_tdpctl_upf1ctl;zanovello_sknbe2_curve_1	novel	chr9	111669271	111672587	111669272;111669272;111669272;111669272;111669272;111669272;111669272;111669272	111670479;111671131;111671935;111672573;111672578;111672587;111672589;111673409	+	0	0
ENSG00000132849.22_1	PATJ	ALE	4	humphrey_i3_cortical;zanovello_shsy5y_chx_kd_ctl_vs_ctl_ctl;zanovello_shsy5y_curve_0075;zanovello_sknbe2_curve_1	novel	chr1	61824444	61825501	61824445	61825501	+	0	0
ENSG00000151692.15_6	RNF144A	ALE	4	humphrey_i3_cortical;seddighi_i3_cortical;zanovello_i3_cortical_upf1_tdp_tdpkd_upf1ctl_vs_tdpctl_upf1ctl;zanovello_shsy5y_curve_0075	novel	chr2	7258415	7261502	7258416;7258416;7258416;7258416;7258416;7258416	7258480;7260240;7261484;7261488;7261496;7261502	+	0	0
ENSG00000170579.17_1	DLGAP1	ALE	4	brown_i3_cortical;humphrey_i3_cortical;seddighi_i3_cortical;zanovello_i3_cortical_upf1_tdp_tdpkd_upf1ctl_vs_tdpctl_upf1ctl	novel	chr18	4145795	4147667	4145377;4145796;4145807;4147237	4147667;4147667;4147667;4147667	-	0	0
ENSG00000185736.16_1	ADARB2	ALE	4	brown_i3_cortical;humphrey_i3_cortical;seddighi_i3_cortical;zanovello_i3_cortical_upf1_tdp_tdpkd_upf1ctl_vs_tdpctl_upf1ctl	novel	chr10	1636901	1645966	1636889;1636902;1636910;1642261	1645966;1645966;1645966;1645966	-	1	0
ENSG00000078124.13_1	ACER3	IPA	3	brown_i3_cortical;seddighi_i3_cortical;zanovello_i3_cortical_upf1_tdp_tdpkd_upf1ctl_vs_tdpctl_upf1ctl	novel	chr11	76868156	76871079	76868157;76868157;76868157;76868157;76868157	76869050;76869066;76869405;76869450;76871079	+	0	0
ENSG00000103404.15_1	USP31	IPA	3	humphrey_i3_cortical;zanovello_i3_cortical_upf1_tdp_tdpkd_upf1ctl_vs_tdpctl_upf1ctl;zanovello_sknbe2_curve_1	novel	chr16	23075386	23079945	23075387;23076573;23079038;23079059;23079175;23079301;23079755	23079945;23079945;23079945;23079945;23079945;23079945;23079945	-	0	0
ENSG00000119392.16_1	GLE1	IPA	3	zanovello_i3_cortical_upf1_tdp_tdpkd_upf1ctl_vs_tdpctl_upf1ctl;zanovello_shsy5y_chx_kd_ctl_vs_ctl_ctl;zanovello_shsy5y_curve_0075	novel	chr9	128515639	128516666	128515640;128515640;128515640	128515777;128516262;128516666	+	0	0
ENSG00000127511.10_2	SIN3B	IPA	3	brown_i3_cortical;humphrey_i3_cortical;seddighi_i3_cortical	novel	chr19	16854261	16857420	16854262	16857420	+	0	0
ENSG00000142794.19_3	NBPF3	IPA	3	brown_sknbe2;humphrey_i3_cortical;zanovello_shsy5y_curve_0075	novel	chr1	21453372	21457150	21453373	21457150	+	0	1
ENSG00000002746.15_3	HECW1	Complex	3	brown_i3_cortical;klim_i3_motor;zanovello_i3_cortical_upf1_tdp_tdpkd_upf1ctl_vs_tdpctl_upf1ctl	novel	chr7			43444215;43445571;43445571;43445571	43444217;43446033;43448981;43449982	+
ENSG00000122254.7_2	HS3ST2	3'Ext	3	humphrey_i3_cortical;seddighi_i3_cortical;zanovello_i3_cortical_upf1_tdp_tdpkd_upf1ctl_vs_tdpctl_upf1ctl	novel	chr16	22914943	22918003	22914944;22914944;22914944	22918003;22930821;22930860	+	0	0
ENSG00000128274.17_2	A4GALT	3'Ext	3	brown_i3_cortical;seddighi_i3_cortical;zanovello_i3_cortical_upf1_tdp_tdpkd_upf1ctl_vs_tdpctl_upf1ctl	novel	chr22	42681021	42693997	42681022;42681883;42681892;42690937;42691773	42693997;42693997;42693997;42693997;42693997	-	0	0
ENSG00000138083.5_2	SIX3	3'Ext	3	brown_shsy5y;humphrey_i3_cortical;zanovello_i3_cortical_upf1_tdp_tdpkd_upf1ctl_vs_tdpctl_upf1ctl	novel	chr2	44944567	44948085	44944568;44944568;44944568;44944568;44944568	44948085;44948086;44948222;44948507;44951166	+	1	1
ENSG00000114541.15_3	FRMD4B	ALE	3	brown_i3_cortical;humphrey_i3_cortical;seddighi_i3_cortical	novel	chr3	69304561	69310517	69304562;69306306	69310517;69310517	-	0	0
ENSG00000117020.19_2	AKT3	ALE	3	seddighi_i3_cortical;zanovello_shsy5y_chx_kd_ctl_vs_ctl_ctl;zanovello_shsy5y_curve_0075	novel	chr1	243612605	243613034	243612606	243613034	-	1	0
ENSG00000131831.18_1	RAI2	ALE	3	brown_i3_cortical;seddighi_i3_cortical;zanovello_i3_cortical_upf1_tdp_tdpkd_upf1ctl_vs_tdpctl_upf1ctl	novel	chrX	17835910	17837395	17835911	17837395	-	0	0
ENSG00000139793.20_1	MBNL2	ALE	3	brown_i3_cortical;seddighi_i3_cortical;zanovello_shsy5y_chx_kd_ctl_vs_ctl_ctl	novel	chr13	97338646	97341757	97338647;97338647;97338647	97340242;97341757;97341975	+	1	0
ENSG00000145349.18_3	CAMK2D	ALE	3	humphrey_i3_cortical;seddighi_i3_cortical;zanovello_i3_cortical_upf1_tdp_tdpkd_upf1ctl_vs_tdpctl_upf1ctl	novel	chr4	113690965	113692221	113690808;113690966	113692221;113692221	-	1	0
ENSG00000155093.19_2	PTPRN2	ALE	3	brown_i3_cortical;humphrey_i3_cortical;seddighi_i3_cortical	novel	chr7	158308462	158310483	158308462;158308463;158308775;158308783;158308789	158310483;158310483;158310483;158310483;158310483	-	0	0
ENSG00000155093.19_3	PTPRN2	ALE	3	zanovello_shsy5y_chx_kd_ctl_vs_ctl_ctl;zanovello_shsy5y_curve_0075;zanovello_sknbe2_curve_1	novel	chr7	158099910	158100856	158099911;158099918;158099926;158099928;158099929	158100856;158100856;158100856;158100856;158100856	-	0	0
ENSG00000184178.17_1	SCFD2	ALE	3	humphrey_i3_cortical;seddighi_i3_cortical;zanovello_i3_cortical_upf1_tdp_tdpkd_upf1ctl_vs_tdpctl_upf1ctl	novel	chr4	53141117	53143787	53140512;53140715;53140879;53141118	53143787;53143787;53143787;53143787	-	1	0
ENSG00000196345.13_4	ZKSCAN7	3'Shortening	3	zanovello_shsy5y_chx_kd_ctl_vs_ctl_ctl;zanovello_shsy5y_curve_0075;zanovello_sknbe2_curve_1	annotated	chr3	44582971	44583483	44582972;44582972;44582972	44583306;44583445;44583483	+	0	0
ENSG00000245812.4_3	LINC02202	3'Shortening	3	brown_i3_cortical;brown_sknbe2;zanovello_sknbe2_curve_1	annotated	chr5	159115111	159117478	159115112	159117478	+	0	0
ENSG00000081760.17_1	AACS	IPA	2	zanovello_shsy5y_chx_kd_ctl_vs_ctl_ctl;zanovello_shsy5y_curve_0075	novel	chr12	125136864	125138573	125136865	125138573	+	0	0
ENSG00000155897.10_1	ADCY8	IPA	2	humphrey_i3_cortical;zanovello_i3_cortical_upf1_tdp_tdpkd_upf1ctl_vs_tdpctl_upf1ctl	novel	chr8	130899857	130903771	130899858;130900800;130901664	130903771;130903771;130903771	-	0	0
ENSG00000162944.11_1	RFTN2	IPA	2	humphrey_i3_cortical;zanovello_i3_cortical_upf1_tdp_tdpkd_upf1ctl_vs_tdpctl_upf1ctl	novel	chr2	197630416	197631010	197630417;197630636	197631010;197631010	-	0	0
ENSG00000028310.18_3	BRD9	3'Ext	2	humphrey_i3_cortical;seddighi_i3_cortical	novel	chr5	862667	864568	862668	864568	-	0	0
ENSG00000101412.13_2	E2F1	3'Ext	2	seddighi_i3_cortical;zanovello_shsy5y_chx_kd_ctl_vs_ctl_ctl	novel	chr20	33675132	33676979	33675133	33676979	-	0	1
ENSG00000109472.14_3	CPE	3'Ext	2	humphrey_i3_cortical;seddighi_i3_cortical	novel	chr4	165497511	165500329	165497512	165500329	+	0	0
ENSG00000139767.10_3	SRRM4	3'Ext	2	zanovello_shsy5y_chx_kd_ctl_vs_ctl_ctl;zanovello_shsy5y_curve_0075	novel	chr12	119156494	119163234	119156495;119156495;119156495;119156495	119163234;119163235;119163237;119163246	+	0	0
ENSG00000140750.17_5	ARHGAP17	3'Ext	2	zanovello_shsy5y_curve_0075;zanovello_sknbe2_curve_1	novel	chr16	24915457	24920260	24915451;24915453;24915458;24916599;24916618;24916816;24917506;24917907;24919181;24919370	24920260;24920260;24920260;24920260;24920260;24920260;24920260;24920260;24920260;24920260	-	1	0
ENSG00000196689.13_2	TRPV1	3'Ext	2	seddighi_i3_cortical;zanovello_i3_cortical_upf1_tdp_tdpkd_upf1ctl_vs_tdpctl_upf1ctl	novel	chr17	3563697	3566987	3563698	3566987	-	0	0
ENSG00000253741.3_2	LNCOC1	3'Ext	2	brown_sknbe2;humphrey_i3_cortical	novel	chr8	142701819	142707579	142701597;142701820	142707579;142707579	-	0	0
ENSG00000117069.15_2	ST6GALNAC5	ALE	2	humphrey_i3_cortical;zanovello_i3_cortical_upf1_tdp_tdpkd_upf1ctl_vs_tdpctl_upf1ctl	novel	chr1	76871267	76871821	76871268;76871268;76871268;76871268;76871268;76871268;76871268;76871268;76871268	76871642;76871821;76872160;76872694;76872699;76872984;76874240;76889880;76891513	+	0	0
ENSG00000120594.17_1	PLXDC2	ALE	2	humphrey_i3_cortical;zanovello_i3_cortical_upf1_tdp_tdpkd_upf1ctl_vs_tdpctl_upf1ctl	novel	chr10	19818296	19819344	19818297;19818297	19819344;19820311	+	0	0
ENSG00000121904.19_3	CSMD2	ALE	2	humphrey_i3_cortical;seddighi_i3_cortical	annotated	chr1	33591806	33592489	33591807	33592489	-	0	0
ENSG00000128805.15_2	ARHGAP22	ALE	2	humphrey_i3_cortical;zanovello_shsy5y_curve_0075	annotated,novel	chr10	48573060	48575658	48570035;48572503;48572866;48573061;48573595;48574702;48575322	48575658;48575658;48575658;48575658;48575658;48575220;48575658	-	0	0
ENSG00000148814.18_3	LRRC27	ALE	2	humphrey_i3_cortical;zanovello_shsy5y_curve_0075	annotated	chr10	132352881	132353396	132352882;132352906	132353396;132353395	+	0	0
ENSG00000162390.18_4	ACOT11	ALE	2	brown_sknbe2;zanovello_shsy5y_curve_0075	annotated	chr1	54634687	54639192	54634688	54639192	+	0	0
ENSG00000183570.17_3	PCBP3	ALE	2	seddighi_i3_cortical;zanovello_sknbe2_curve_1	novel	chr21	45792478	45794699	45792479	45794699	+	0	0
ENSG00000184347.15_7	SLIT3	ALE	2	zanovello_shsy5y_chx_kd_ctl_vs_ctl_ctl;zanovello_shsy5y_curve_0075	novel	chr5	168585496	168586008	168585492;168585494;168585496;168585497	168586763;168586008;168586008;168586008	-	0	0
ENSG00000247708.8_2	STX18-AS1	ALE	2	humphrey_i3_cortical;zanovello_shsy5y_chx_kd_ctl_vs_ctl_ctl	annotated	chr4	4560393	4562914	4560394	4562914	+	0	0
ENSG00000101624.11_3	CEP76	IPA	1	brown_i3_cortical	annotated	chr18	12672624	12673387	12672625;12673097	12673387;12673387	-	0	0
ENSG00000102290.23_3	PCDH11X	IPA	1	humphrey_i3_cortical	novel	chrX	91882906	91891321	91882907	91891321	+	0	0
ENSG00000107798.18_2	LIPA	IPA	1	humphrey_i3_cortical	novel	chr10	89330996	89335534	89330997;89331009;89332057;89334603	89335534;89335534;89335534;89335534	-	0	0
ENSG00000117151.13_1	CTBS	IPA	1	humphrey_i3_cortical	novel	chr1	84561927	84563256	84561928	84563256	-	0	0
ENSG00000144460.13_2	NYAP2	IPA	1	humphrey_i3_cortical	novel	chr2	225651535	225658565	225651536	225658565	+	0	0
ENSG00000158604.15_1	TMED4	IPA	1	humphrey_i3_cortical	annotated	chr7	44579896	44581092	44579897;44579904	44581092;44581092	-	0	1
ENSG00000180182.11_3	MED14	IPA	1	zanovello_shsy5y_curve_0075	novel	chrX	40653641	40654363	40653642;40653677	40654363;40654363	-	0	0
ENSG00000186047.11_2	DLEU7	IPA	1	humphrey_i3_cortical	novel	chr13	50814965	50823520	50814966;50815081	50823520;50823520	-	0	0
ENSG00000213468.7_1	FIRRE	IPA	1	brown_i3_cortical	novel	chrX	131823775	131825221	131823776;131823778	131825221;131825221	-	0	0
ENSG00000247199.6_1	FBXO38-DT	IPA	1	humphrey_i3_cortical	novel	chr5	148377588	148378701	148377589;148377696;148378367	148378701;148378701;148378701	-	0	0
ENSG00000111665.12_4	CDCA3	Complex	1	zanovello_shsy5y_curve_0075	annotated	chr12			6844793;6844799;6844859	6846724;6846724;6846367	-
ENSG00000127483.19_1	HP1BP3	Complex	1	zanovello_sknbe2_curve_1	annotated	chr1			20775450;20775655	20776596;20776005	-
ENSG00000132424.17_1	PNISR	Complex	1	zanovello_shsy5y_curve_0075	annotated	chr6			99411736;99411791	99412318;99412550	-
ENSG00000140481.15_6	CCDC33	Complex	1	zanovello_shsy5y_curve_0075	annotated,novel	chr15			74335411;74335411;74335411;74335411;74335512;74335925;74336236	74336132;74336141;74341261;74341262;74335672;74336141;74336472	+
ENSG00000147471.12_1	PLPBP	Complex	1	humphrey_i3_cortical	annotated,novel	chr8			37766356;37766482;37766482	37766741;37766716;37767739	+
ENSG00000172890.13_2	NADSYN1	Complex	1	zanovello_sknbe2_curve_1	annotated,novel	chr11			71458545;71458545;71458545;71458545;71458545;71459675	71459056;71460918;71460919;71460949;71461394;71460075	+
ENSG00000174939.11_1	ASPHD1	Complex	1	humphrey_i3_cortical	annotated,novel	chr16			29905960;29905960;29906128	29906056;29906078;29906416	+
ENSG00000177822.9_1	TENM3-AS1	Complex	1	seddighi_i3_cortical	annotated,novel	chr4			182127998;182139021;182141650;182142383	182143139;182141484;182143437;182143139	-
ENSG00000007047.16_3	MARK4	3'Ext	1	humphrey_i3_cortical	novel	chr19	45302373	45308192	45302374	45308192	+	0	0
ENSG00000026652.15_3	AGPAT4	3'Ext	1	humphrey_i3_cortical	novel	chr6	161120120	161136634	161120121;161127166	161136634;161136634	-	1	0
ENSG00000032219.19_2	ARID4A	3'Ext	1	brown_i3_cortical	novel	chr14	58371885	58374003	58371886;58371886;58371886;58371886;58371886;58371886;58371886;58371886	58373983;58374003;58374181;58374214;58374234;58374235;58374294;58375064	+	0	0
ENSG00000035141.8_3	FAM136A	3'Ext	1	zanovello_i3_cortical_upf1_tdp_tdpkd_upf1ctl_vs_tdpctl_upf1ctl	novel	chr2	70295971	70297477	70295972	70297477	-	0	0
ENSG00000065457.11_2	ADAT1	3'Ext	1	brown_sknbe2	novel	chr16	75596841	75600348	75591712;75596842	75600348;75600348	-	0	0
ENSG00000065526.12_4	SPEN	3'Ext	1	brown_sknbe2	novel	chr1	15939295	15940477	15939296	15940477	+	0	0
ENSG00000066032.19_7	CTNNA2	3'Ext	1	brown_i3_cortical	novel	chr2	80647584	80650279	80647585;80647585	80649072;80650279	+	0	0
ENSG00000066379.15_2	POLR1H	3'Ext	1	humphrey_i3_cortical	novel	chr6	30064672	30065033	30064673	30065033	+	0	0
ENSG00000068784.13_2	SRBD1	3'Ext	1	humphrey_i3_cortical	novel	chr2	45384540	45389599	45382627;45384541	45389599;45389599	-	1	0
ENSG00000073605.19_5	GSDMB	3'Ext	1	seddighi_i3_cortical	novel	chr17	39902680	39904964	39902390;39902681;39904068;39904162;39904398;39904420	39904964;39904964;39904964;39904964;39904964;39904964	-	0	0
ENSG00000095203.15_3	EPB41L4B	3'Ext	1	humphrey_i3_cortical	novel	chr9	109170398	109174623	109170399;109170414;109170549;109170566;109170978;109171019;109171128;109171453	109174623;109174623;109174623;109174623;109174623;109174623;109174623;109174623	-	0	0
ENSG00000099381.19_3	SETD1A	3'Ext	1	zanovello_sknbe2_curve_1	novel	chr16	30983849	30984670	30983850	30984670	+	0	0
ENSG00000100299.18_2	ARSA	3'Ext	1	humphrey_i3_cortical	novel	chr22	50621309	50625464	50621310;50621679;50623896	50623773;50623773;50625362	-	0	0
ENSG00000100557.10_4	CCDC198	3'Ext	1	humphrey_i3_cortical	novel	chr14	57468450	57471590	57468451;57469171	57471590;57471590	-	0	0
ENSG00000102678.7_2	FGF9	3'Ext	1	brown_i3_cortical	novel	chr13	21701189	21705203	21701190;21701190;21701190;21701190;21701190;21701190;21701190	21704510;21704976;21705081;21705203;21705688;21706016;21706356	+	0	0
ENSG00000105808.19_5	RASA4	3'Ext	1	brown_shsy5y	novel	chr7	102579193	102582892	102579194	102582892	-	0	0
ENSG00000105926.16_2	PALS2	3'Ext	1	humphrey_i3_cortical	novel	chr7	24687437	24694346	24687438;24687438;24687438;24687438	24694346;24695042;24695205;24695865	+	0	0
ENSG00000105948.13_4	TTC26	3'Ext	1	humphrey_i3_cortical	novel	chr7	139189320	139197748	139189321;139189321;139189321;139189321	139193394;139196146;139196217;139197748	+	0	0
ENSG00000107960.11_2	STN1	3'Ext	1	humphrey_i3_cortical	novel	chr10	103877207	103882841	103871423;103873098;103875479;103876926;103877208	103882841;103882841;103882841;103882841;103882841	-	0	0
ENSG00000108587.16_4	GOSR1	3'Ext	1	zanovello_shsy5y_curve_0075	novel	chr17	30522253	30528331	30522254;30522254	30528316;30528331	+	0	0
ENSG00000108599.15_4	AKAP10	3'Ext	1	humphrey_i3_cortical	novel	chr17	19896594	19906232	19896595;19899265	19906232;19906232	-	0	0
ENSG00000109534.17_4	GAR1	3'Ext	1	zanovello_shsy5y_chx_kd_ctl_vs_ctl_ctl	novel	chr4	109824417	109825004	109824418;109824418	109824853;109825004	+	0	0
ENSG00000115665.9_2	SLC5A7	3'Ext	1	brown_sknbe2	novel	chr2	108010231	108014497	108010232;108010232;108010232	108014377;108014378;108014497	+	0	0
ENSG00000118922.18_2	KLF12	3'Ext	1	brown_i3_cortical	novel	chr13	73686009	73695671	73685688;73686010	73695671;73695671	-	0	0
ENSG00000119912.18_4	IDE	3'Ext	1	zanovello_shsy5y_chx_kd_ctl_vs_ctl_ctl	novel	chr10	92450084	92454539	92449693;92449913;92450085;92450580	92454539;92454539;92454539;92454539	-	0	0
ENSG00000122783.17_4	CYREN	3'Ext	1	brown_sknbe2	novel	chr7	135159792	135166871	135158898;135159115;135159240;135159363;135159440;135159453;135159715;135159777;135159786;135159793;135159795;135159814;135160246	135166871;135166871;135166871;135166871;135166871;135166871;135166871;135166871;135166871;135166871;135166871;135166871;135166871	-	0	0
ENSG00000124370.11_2	MCEE	3'Ext	1	humphrey_i3_cortical	novel	chr2	71106411	71110122	71106412;71107803	71110122;71110122	-	0	0
ENSG00000125676.20_3	THOC2	3'Ext	1	zanovello_shsy5y_curve_0075	novel	chrX	123600573	123601338	123600312;123600414;123600551;123600561;123600569;123600574;123600584	123601338;123601338;123601338;123601338;123601338;123601338;123601338	-	0	0
ENSG00000127995.17_2	CASD1	3'Ext	1	humphrey_i3_cortical	novel	chr7	94555491	94560003	94555492;94555492;94555492;94555492;94555492;94555492	94557308;94557734;94557748;94559850;94560003;94561074	+	0	0
ENSG00000128513.16_4	POT1	3'Ext	1	humphrey_i3_cortical	novel	chr7	124819845	124824074	124819239;124819710;124819845;124819846;124821336;124821741;124821854	124823796;124823796;124823796;124823796;124823796;124823796;124823796	-	0	0
ENSG00000128708.13_3	HAT1	3'Ext	1	humphrey_i3_cortical	novel	chr2	171983184	171986519	171983185;171983185;171983185;171983185;171983185;171983185	171986519;171986717;171987258;171987341;171988030;171990370	+	0	0
ENSG00000131375.10_3	CAPN7	3'Ext	1	humphrey_i3_cortical	novel	chr3	15251115	15253777	15251116	15253777	+	0	0
ENSG00000132485.14_3	ZRANB2	3'Ext	1	humphrey_i3_cortical	novel	chr1	71063238	71065137	71063239	71065137	-	0	1
ENSG00000135090.14_5	TAOK3	3'Ext	1	seddighi_i3_cortical	novel	chr12	118149795	118151158	118149796	118151093	-	0	0
ENSG00000135315.12_2	CEP162	3'Ext	1	humphrey_i3_cortical	novel	chr6	84124022	84125276	84120811;84122380;84124012;84124023;84124024;84124026	84125276;84125276;84125276;84125276;84125276;84125276	-	0	0
ENSG00000135953.11_3	MFSD9	3'Ext	1	humphrey_i3_cortical	novel	chr2	102711178	102719207	102711169;102711170;102711179;102712262;102714467;102718335	102718189;102718189;102718189;102718189;102718189;102719207	-	0	0
ENSG00000136144.12_3	RCBTB1	3'Ext	1	zanovello_sknbe2_curve_1	novel	chr13	49531938	49534262	49531828;49531829;49531939	49534262;49534262;49534262	-	0	0
ENSG00000138138.14_2	ATAD1	3'Ext	1	humphrey_i3_cortical	novel	chr10	87748283	87754807	87747832;87748216;87748219;87748284;87748285;87748291;87748301;87748303	87754807;87754807;87754807;87754807;87754807;87754807;87754807;87754807	-	0	0
ENSG00000138802.11_2	SEC24B	3'Ext	1	humphrey_i3_cortical	novel	chr4	109539560	109545366	109539561;109539561;109539561;109539561;109539561;109539561	109541116;109545170;109545217;109545232;109545362;109545366	+	0	0
ENSG00000149577.16_4	SIDT2	3'Ext	1	brown_shsy5y	novel	chr11	117196003	117197641	117196004	117197641	+	0	0
ENSG00000153094.24_3	BCL2L11	3'Ext	1	humphrey_i3_cortical	novel	chr2	111164132	111170471	111164133;111164133;111164133	111168630;111170232;111170471	+	0	0
ENSG00000153558.16_4	FBXL2	3'Ext	1	zanovello_sknbe2_curve_1	novel	chr3	33403233	33404991	33403234;33403234;33403234;33403234;33403234	33404991;33405093;33405206;33406447;33407890	+	0	0
ENSG00000156171.15_4	DRAM2	3'Ext	1	humphrey_i3_cortical	novel	chr1	111117005	111118267	111102585;111103153;111103418;111111543;111111676;111117006	111118267;111118267;111118267;111118267;111118267;111118267	-	0	0
ENSG00000157500.12_4	APPL1	3'Ext	1	humphrey_i3_cortical	novel	chr3	57269540	57284092	57269541;57269541;57269541	57275167;57284092;57284100	+	0	0
ENSG00000163964.18_3	PIGX	3'Ext	1	seddighi_i3_cortical	novel	chr3	196733758	196736016	196733759;196733759;196733759;196733759;196733759;196733759	196736016;196736142;196736171;196736194;196736219;196736340	+	0	0
ENSG00000164609.10_5	SLU7	3'Ext	1	brown_sknbe2	novel	chr5	160401631	160403464	160401475;160401632	160403464;160403464	-	0	0
ENSG00000166135.14_3	HIF1AN	3'Ext	1	humphrey_i3_cortical	novel	chr10	100548092	100564548	100548093	100564548	+	0	0
ENSG00000169856.9_3	ONECUT1	3'Ext	1	brown_sknbe2	novel	chr15	52749895	52757847	52749571;52749780;52749896;52749909;52749945	52757847;52757847;52757847;52757847;52757847	-	0	0
ENSG00000173085.15_2	COQ2	3'Ext	1	brown_sknbe2	novel	chr4	83263807	83264363	83263656;83263660;83263669;83263692;83263808	83264363;83264363;83264363;83264363;83264363	-	0	0
ENSG00000179796.12_2	LRRC3B	3'Ext	1	humphrey_i3_cortical	novel	chr3	26709512	26717595	26709513	26717595	+	0	0
ENSG00000181090.21_6	EHMT1	3'Ext	1	zanovello_shsy5y_curve_0075	novel	chr9	137834772	137836136	137834773;137834773;137834773;137834773;137834773	137836136;137836767;137836792;137838986;137839121	+	1	1
ENSG00000183715.14_3	OPCML	3'Ext	1	humphrey_i3_cortical	novel	chr11	132414707	132420293	132413274;132413790;132414543;132414708	132420293;132420293;132420293;132420293	-	0	0
ENSG00000186615.12_3	KTN1-AS1	3'Ext	1	zanovello_shsy5y_chx_kd_ctl_vs_ctl_ctl	novel	chr14	55550180	55559774	55550181	55559774	-	0	0
ENSG00000187951.11_3	ENSG00000187951	3'Ext	1	zanovello_shsy5y_curve_0075	novel	chr15	30767857	30773220	30767858	30773220	+	0	0
ENSG00000198797.7_2	BRINP2	3'Ext	1	humphrey_i3_cortical	novel	chr1	177280411	177284690	177280412	177284690	+	0	0
ENSG00000203485.14_4	INF2	3'Ext	1	brown_shsy5y	novel	chr14	104718794	104720246	104718795;104718795;104718795	104719919;104720205;104720246	+	0	0
ENSG00000204314.12_2	PRRT1	3'Ext	1	zanovello_sknbe2_curve_1	novel	chr6	32148314	32149398	32148181;32148315	32149398;32149398	-	0	0
ENSG00000214562.15_2	NUTM2D	3'Ext	1	humphrey_i3_cortical	novel	chr10	87366138	87372223	87366139;87366139	87371402;87372223	+	0	0
ENSG00000228824.8_4	MIR4500HG	3'Ext	1	brown_i3_cortical	novel	chr13	87583688	87585080	87583039;87583458;87583689;87583717	87585080;87585080;87585080;87585080	-	0	0
ENSG00000235173.7_2	HGH1	3'Ext	1	brown_sknbe2	novel	chr8	144139387	144146572	144139388;144139388;144139388	144146572;144146580;144146623	+	0	0
ENSG00000242686.4_2	PDE6B-AS1	3'Ext	1	zanovello_shsy5y_curve_0075	novel	chr4	652935	653683	652740;652936	653683;653683	-	0	0
ENSG00000254602.2_2	ENSG00000254602	3'Ext	1	zanovello_sknbe2_curve_1	novel	chr11	57650297	57653358	57650298	57653358	+	0	0
ENSG00000261221.4_2	ZNF865	3'Ext	1	humphrey_i3_cortical	novel	chr19	55613592	55617353	55613593;55613593;55613593;55613593	55617353;55617812;55618084;55618635	+	0	0
ENSG00000263069.6_3	RNF213-AS1	3'Ext	1	humphrey_i3_cortical	novel	chr17	80351594	80355288	80351595	80355288	-	0	0
ENSG00000263956.8_3	NBPF11	3'Ext	1	humphrey_i3_cortical	novel	chr1	148100198	148103912	148100187;148100199	148103912;148103912	-	0	0
ENSG00000265808.4_3	SEC22B	3'Ext	1	humphrey_i3_cortical	novel	chr1	120150756	120157192	120150757	120157192	-	0	0
ENSG00000004866.22_2	ST7	ALE	1	zanovello_shsy5y_curve_0075	annotated	chr7	117222860	117223907	117222861;117222861	117223133;117223907	+	0	0
ENSG00000007341.19_5	ST7L	3'Shortening	1	brown_sknbe2	annotated	chr1	112523513	112526111	112523514;112523518;112525282;112525876;112525879;112525883;112525986	112526111;112526111;112526111;112526111;112526111;112526111;112526111	-	0	0
ENSG00000068383.19_2	INPP5A	ALE	1	zanovello_shsy5y_chx_kd_ctl_vs_ctl_ctl	novel	chr10	132754243	132757132	132754244	132757132	+	0	0
ENSG00000072756.17_1	TRNT1	ALE	1	zanovello_shsy5y_chx_kd_ctl_vs_ctl_ctl	annotated	chr3	3129918	3130679	3129919;3129919	3130214;3130679	+	0	0
ENSG00000100060.18_2	MFNG	ALE	1	zanovello_i3_cortical_upf1_tdp_tdpkd_upf1ctl_vs_tdpctl_upf1ctl	novel	chr22	37464524	37465718	37464525	37465718	-	0	0
ENSG00000111450.14_1	STX2	ALE	1	zanovello_shsy5y_curve_0075	novel	chr12	130801686	130804543	130801687	130804543	-	1	0
ENSG00000113448.20_2	PDE4D	ALE	1	humphrey_i3_cortical	novel	chr5	59890337	59890781	59884682;59889547;59889757;59890338;59890501	59890781;59890781;59890781;59890781;59890781	-	0	0
ENSG00000114904.13_3	NEK4	ALE	1	humphrey_i3_cortical	novel	chr3	52731023	52732846	52724746;52724856;52725008;52725016;52726172;52729966;52731018;52731024	52732846;52732846;52732846;52732846;52732846;52732846;52732846;52732846	-	0	0
ENSG00000115392.13_1	FANCL	ALE	1	zanovello_shsy5y_chx_kd_ctl_vs_ctl_ctl	novel	chr2	58217247	58217434	58217248	58217434	-	1	1
ENSG00000115839.19_2	RAB3GAP1	ALE	1	humphrey_i3_cortical	novel	chr2	135060280	135063187	135060281;135060281;135060281;135060281;135060281;135060281;135060281;135060281;135060281;135060281;135060281	135061031;135061047;135061124;135061273;135061487;135062969;135063187;135063353;135063567;135064244;135064474	+	0	0
ENSG00000118257.17_5	NRP2	ALE	1	brown_sknbe2	annotated	chr2	205776245	205779714	205776246;205776246	205777156;205779714	+	0	0
ENSG00000119509.13_2	INVS	ALE	1	humphrey_i3_cortical	annotated,novel	chr9	100128414	100131798	100128415;100128415;100128415;100129676	100131548;100131798;100131799;100130903	+	0	1
ENSG00000120868.14_2	APAF1	ALE	1	humphrey_i3_cortical	novel	chr12	98650212	98654040	98650213;98650213;98650213;98650738;98650738	98652439;98654027;98654040;98652475;98652788	+	0	0
ENSG00000128487.19_1	SPECC1	ALE	1	brown_shsy5y	annotated	chr17	20236859	20239427	20236860;20236860;20236860;20236860;20236860;20236860	20236904;20237148;20237179;20237610;20238863;20239427	+	0	0
ENSG00000129158.11_4	SERGEF	ALE	1	zanovello_shsy5y_chx_kd_ctl_vs_ctl_ctl	novel	chr11	17844183	17845332	17844184;17844320;17844326	17845332;17845332;17845332	-	0	0
ENSG00000130226.17_3	DPP6	ALE	1	zanovello_shsy5y_chx_kd_ctl_vs_ctl_ctl	annotated	chr7	154587649	154588631	154587650	154588631	+	0	0
ENSG00000136709.12_3	WDR33	3'Shortening	1	humphrey_i3_cortical	annotated	chr2	127701026	127706552	127701027	127706552	-	0	0
ENSG00000137275.16_1	RIPK1	3'Shortening	1	zanovello_shsy5y_curve_0075	annotated	chr6	3113052	3115150	3113053	3115150	+	0	0
ENSG00000137936.18_1	BCAR3	ALE	1	humphrey_i3_cortical	novel	chr1	93783620	93784191	93776699;93777737;93778286;93778303;93778542;93780067;93780072;93783036;93783617;93783621;93783653	93784191;93784191;93784191;93784191;93784191;93784191;93784191;93784191;93784191;93784191;93784191	-	0	0
ENSG00000145819.18_3	ARHGAP26	ALE	1	zanovello_shsy5y_curve_0075	novel	chr5	143216186	143217105	143216187	143217105	+	0	0
ENSG00000146733.14_1	PSPH	ALE	1	zanovello_shsy5y_curve_0075	novel	chr7	56040153	56042643	56040154;56041936	56042643;56042643	-	0	0
ENSG00000148120.18_5	AOPEP	ALE	1	zanovello_sknbe2_curve_1	annotated,novel	chr9	95019449	95022738	95020234;95020234;95020234;95021678	95020845;95022738;95024091;95022285	+	0	1
ENSG00000149050.10_1	ZNF214	ALE	1	humphrey_i3_cortical	novel	chr11	7018036	7019151	7016898;7016997;7016999;7018017;7018037	7019151;7019151;7019151;7019151;7019151	-	0	0
ENSG00000151692.15_7	RNF144A	ALE	1	humphrey_i3_cortical	novel	chr2	7286015	7287851	7286016;7286016	7287851;7288531	+	0	0
ENSG00000152954.12_1	NRSN1	ALE	1	zanovello_shsy5y_chx_kd_ctl_vs_ctl_ctl	annotated,novel	chr6	24128716	24130138	24128717;24128717;24129305;24129868	24129312;24130138;24129697;24129992	+	0	0
ENSG00000158169.14_3	FANCC	ALE	1	zanovello_shsy5y_curve_0075	annotated	chr9	95110511	95111345	95110512	95111345	-	0	0
ENSG00000163995.21_2	ABLIM2	3'Shortening	1	brown_sknbe2	annotated	chr4	7965309	7967103	7965310;7965312;7965327;7965329;7966302;7966359	7967103;7967103;7967103;7967103;7967103;7967103	-	0	0
ENSG00000164038.16_1	SLC9B2	ALE	1	zanovello_shsy5y_chx_kd_ctl_vs_ctl_ctl	annotated,novel	chr4	103061199	103062986	103061200;103065411	103062986;103065768	-	0	0
ENSG00000164741.15_3	DLC1	ALE	1	zanovello_shsy5y_chx_kd_ctl_vs_ctl_ctl	annotated,novel	chr8	13195167	13214777	13195168;13214575	13214777;13214774	-	0	0
ENSG00000164849.10_1	GPR146	ALE	1	brown_sknbe2	novel	chr7	1045336	1048125	1045337;1045337	1047991;1048125	+	0	1
ENSG00000165633.13_1	VSTM4	ALE	1	humphrey_i3_cortical	annotated	chr10	49102171	49103860	49102172	49103860	-	0	0
ENSG00000165731.21_1	RET	3'Shortening	1	zanovello_shsy5y_curve_0075	annotated	chr10	43126574	43127504	43126575	43127504	+	0	0
ENSG00000166046.11_3	TCP11L2	3'Shortening	1	zanovello_shsy5y_curve_0075	annotated	chr12	106346285	106347003	106346286	106347003	+	0	0
ENSG00000167264.18_1	DUS2	ALE	1	zanovello_sknbe2_curve_1	novel	chr16	68030752	68031624	68030753;68030757	68031624;68031611	+	0	0
ENSG00000171094.18_1	ALK	ALE	1	zanovello_shsy5y_curve_0075	novel	chr2	29480346	29480787	29478075;29480347;29480380	29480787;29480787;29480787	-	1	1
ENSG00000171984.15_2	SHLD1	ALE	1	humphrey_i3_cortical	novel	chr20	5817484	5821165	5817485;5817485;5817485;5817485	5820111;5820139;5821165;5822509	+	0	0
ENSG00000173208.4_1	ABCD2	ALE	1	zanovello_shsy5y_curve_0075	novel	chr12	39571999	39573109	39572000	39573109	-	0	1
ENSG00000173818.17_2	ENDOV	ALE	1	brown_sknbe2	annotated	chr17	80420049	80420533	80420050	80420533	+	0	0
ENSG00000173818.17_5	ENDOV	ALE	1	zanovello_shsy5y_curve_0075	annotated	chr17	80436132	80438086	80436133;80436133;80436133	80438081;80438082;80438086	+	0	0
ENSG00000174165.8_3	ZDHHC24	ALE	1	zanovello_shsy5y_curve_0075	annotated	chr11	66520636	66521466	66520637;66521082	66521466;66521466	-	0	0
ENSG00000174989.13_2	FBXW8	3'Shortening	1	zanovello_shsy5y_curve_0075	annotated	chr12	117028027	117031148	117028028;117028028	117029111;117031148	+	0	0
ENSG00000175611.13_3	LINC00476	3'Shortening	1	zanovello_shsy5y_chx_kd_ctl_vs_ctl_ctl	annotated	chr9	95813169	95813922	95813170	95813922	-	0	0
ENSG00000179965.12_1	ZNF771	ALE	1	zanovello_sknbe2_curve_1	novel	chr16	30413586	30414186	30413587;30413587;30413587;30413587;30413587	30414186;30414223;30414553;30414610;30417360	+	0	0
ENSG00000181722.17_5	ZBTB20	ALE	1	brown_sknbe2	annotated	chr3	114314500	114339426	114314501;114338094;114338107;114338652;114338653;114338684	114339426;114339426;114339426;114339426;114339426;114339426	-	0	0
ENSG00000182218.10_2	HHIPL1	3'Shortening	1	humphrey_i3_cortical	annotated	chr14	99675090	99680569	99675091	99680569	+	0	0
ENSG00000182648.14_4	LINC01006	3'Shortening	1	brown_sknbe2	annotated	chr7	156472096	156472711	156472097;156472196	156472711;156472711	-	0	0
ENSG00000184441.4_1	ENSG00000184441	3'Shortening	1	brown_i3_cortical	annotated,novel	chr21	44333236	44337744	44333202;44333237	44335851;44337744	+	0	0
ENSG00000187260.16_1	WDR86	ALE	1	zanovello_shsy5y_chx_kd_ctl_vs_ctl_ctl	annotated	chr7	151408559	151409053	151408560;151408973	151409053;151409053	-	0	0
ENSG00000188026.13_1	RILPL1	ALE	1	zanovello_sknbe2_curve_1	novel	chr12	123516660	123518494	123516063;123516064;123516661;123517556	123518494;123518494;123518494;123518494	-	0	0
ENSG00000188191.15_3	PRKAR1B	ALE	1	zanovello_shsy5y_chx_kd_ctl_vs_ctl_ctl	novel	chr7	578438	578853	578439	578853	-	0	0
ENSG00000196275.16_6	GTF2IRD2	ALE	1	brown_sknbe2	annotated	chr7	74796150	74798265	74796151	74798265	-	0	0
ENSG00000197497.11_3	ZNF665	ALE	1	brown_sknbe2	annotated	chr19	53162423	53166347	53162424	53166347	-	0	0
ENSG00000197563.11_3	PIGN	ALE	1	humphrey_i3_cortical	novel	chr18	62048614	62052957	62048615;62048890;62048901;62052373	62052957;62052957;62052957;62052957	-	0	0
ENSG00000197565.17_1	COL4A6	ALE	1	zanovello_i3_cortical_upf1_tdp_tdpkd_upf1ctl_vs_tdpctl_upf1ctl	annotated	chrX	108267641	108269152	108267642	108269152	-	0	0
ENSG00000197837.4_1	H4-16	3'Shortening	1	zanovello_shsy5y_chx_kd_ctl_vs_ctl_ctl	annotated,novel	chr12	14762507	14769009	14762508;14767999;14768925;14768996	14769009;14769463;14769463;14769457	-	0	0
ENSG00000198908.12_1	BHLHB9	ALE	1	seddighi_i3_cortical	novel	chrX	102721363	102724864	102721364	102724864	+	0	1
ENSG00000203546.7,ENSG00000129480.13_2	ENSG00000203546,DTD2	ALE	1	humphrey_i3_cortical	novel	chr14	31433709	31438140	31433015;31433503;31433710;31433729;31433879	31438140;31438140;31438140;31438140;31438140	-	0	0
ENSG00000204764.14_9	RANBP17	ALE	1	zanovello_i3_cortical_upf1_tdp_tdpkd_upf1ctl_vs_tdpctl_upf1ctl	annotated	chr5	171271150	171271619	171271151	171271619	+	0	0
ENSG00000213020.10_1	ZNF611	ALE	1	brown_sknbe2	annotated,novel	chr19	52719723	52721267	52719724;52720909	52721267;52721263	-	0	0
ENSG00000216895.9_4	ENSG00000216895	ALE	1	zanovello_shsy5y_curve_0075	novel	chr7	155620964	155623934	155620946;155620961;155620965;155620971;155620973;155621083;155621150;155622616	155623934;155623934;155623934;155623934;155623934;155623934;155623934;155623934	-	0	0
ENSG00000227110.7_3	LMCD1-AS1	ALE	1	humphrey_i3_cortical	annotated	chr3	8193136	8195073	8193137	8195073	-	0	0
ENSG00000229267.3_1	SNHG31	3'Shortening	1	zanovello_sknbe2_curve_1	annotated	chr2	214961809	214963274	214961810;214961810	214962062;214963274	+	0	0
ENSG00000230074.4_1	ENSG00000230074	3'Shortening	1	zanovello_shsy5y_curve_0075	annotated	chr9	34680905	34681298	34680906	34681298	+	0	0
ENSG00000231312.8_4	MAP4K3-DT	ALE	1	humphrey_i3_cortical	novel	chr2	39488592	39498876	39488593;39488593	39491216;39498876	+	0	0
ENSG00000232995.7_2	ENSG00000232995	ALE	1	zanovello_shsy5y_chx_kd_ctl_vs_ctl_ctl	annotated	chr1	163304210	163305313	163304211	163305313	-	0	0
ENSG00000244558.6_1	KCNK15-AS1	ALE	1	humphrey_i3_cortical	novel	chr20	44708787	44709470	44708003;44708186;44708519;44708788	44709470;44709470;44709470;44709470	-	0	0
ENSG00000246877.2_2	DNM1P35	ALE	1	seddighi_i3_cortical	annotated,novel	chr15	75727496	75732152	75727497;75727670	75731966;75730434	-	0	0
ENSG00000247572.9_4	CKMT2-AS1	3'Shortening	1	zanovello_shsy5y_chx_kd_ctl_vs_ctl_ctl	annotated,novel	chr5	81199922	81203527	81199923;81200329;81204084	81203527;81203527;81204323	-	0	0
ENSG00000255545.8_2	B3GAT1-DT	ALE	1	brown_sknbe2	annotated	chr11	134502943	134505661	134502944;134504798;134504798	134505661;134505173;134505659	+	0	0
ENSG00000260448.7_3	LCMT1-AS1	3'Shortening	1	zanovello_i3_cortical_upf1_tdp_tdpkd_upf1ctl_vs_tdpctl_upf1ctl	annotated	chr16	25085167	25086723	25085168;25085590	25086723;25085772	-	0	0
ENSG00000261879.8_2	ZNF594-DT	ALE	1	brown_sknbe2	annotated,novel	chr17	5232731	5236002	5232732;5233943;5234812;5234812;5234948	5233823;5234592;5236002;5236059;5235643	+	0	0
ENSG00000271913.8_2	TAGAP-AS1	3'Shortening	1	zanovello_i3_cortical_upf1_tdp_tdpkd_upf1ctl_vs_tdpctl_upf1ctl	annotated	chr6	159041797	159043056	159041798;159041798	159042493;159043056	+	0	0
ENSG00000277363.5_2	SRCIN1	ALE	1	brown_sknbe2	annotated	chr17	38544577	38545459	38544578;38545268	38545459;38545459	-	0	0
ENSG00000281566.3_1	ENSG00000281566	ALE	1	zanovello_i3_cortical_upf1_tdp_tdpkd_upf1ctl_vs_tdpctl_upf1ctl	novel	chrX	98679426	98679978	98679427	98679978	+	0	0
ENSG00000286219.2_1	NOTCH2NLC	3'Shortening	1	klim_i3_motor	annotated	chr1	149464076	149468030	149464077	149468030	+	0	0

## Sheet: Supplementary_Table_3
le_id	gene_name	event_type	experiment_name	exonBaseMean	pvalue	padj	mean_PPAU_base	mean_PPAU_treatment	delta_PPAU_treatment_control	n_exper_sig	annot_status	chromosome	start	end	strand	median_delta
ENSG00000101439.9_1	CST3	IPA	brown_i3_cortical	282.831	0.000410261	0.00916451	0.997457	0.994561	-0.00289563	10	annotated	chr20	23633657	23633913	-	-0.00857675
ENSG00000101439.9_1	CST3	IPA	brown_shsy5y	277.644	0.000907291	0.0471911	0.991931	0.9833	-0.00863079	10	annotated	chr20	23633657	23633913	-	-0.00857675
ENSG00000101439.9_1	CST3	IPA	brown_skndz	122.804	3.88662e-06	0.000106514	0.99719	0.988667	-0.0085227	10	annotated	chr20	23633657	23633913	-	-0.00857675
ENSG00000101439.9_1	CST3	IPA	humphrey_i3_cortical	87.1799	0.00101634	0.0104897	0.983891	0.938239	-0.0456515	10	annotated	chr20	23633657	23633913	-	-0.00857675
ENSG00000101439.9_1	CST3	IPA	klim_i3_motor	439.67	1.13531e-27	1.35159e-24	0.995155	0.986816	-0.00833877	10	annotated	chr20	23633657	23633913	-	-0.00857675
ENSG00000101439.9_1	CST3	IPA	seddighi_i3_cortical	301.607	1.15368e-05	0.000111244	0.99412	0.99074	-0.00338048	10	annotated	chr20	23633657	23633913	-	-0.00857675
ENSG00000101439.9_1	CST3	IPA	zanovello_i3_cortical_upf1_tdp_tdpkd_upf1ctl_vs_tdpctl_upf1ctl	156.019	0.00015211	0.00192207	0.97523	0.957249	-0.0179812	10	annotated	chr20	23633657	23633913	-	-0.00857675
ENSG00000101439.9_1	CST3	IPA	zanovello_shsy5y_chx_kd_ctl_vs_ctl_ctl	290.267	0.00463323	0.032302	0.994219	0.989329	-0.00489006	10	annotated	chr20	23633657	23633913	-	-0.00857675
ENSG00000101439.9_1	CST3	IPA	zanovello_shsy5y_curve_0075	200.439	2.08567e-10	7.67052e-09	0.995269	0.983212	-0.0120572	10	annotated	chr20	23633657	23633913	-	-0.00857675
ENSG00000101439.9_1	CST3	IPA	zanovello_skndz_curve_1	133.505	1.83372e-13	9.87083e-12	0.984429	0.940983	-0.0434461	10	annotated	chr20	23633657	23633913	-	-0.00857675
ENSG00000101191.17_2	DIDO1	IPA	brown_i3_cortical	3172.99	7.24794e-32	1.70226e-29	0.505784	0.63133	0.125545	9	annotated	chr20	62887214	62890959	-	0.128781
ENSG00000101191.17_2	DIDO1	IPA	brown_skndz	953.461	5.80774e-06	0.00014788	0.141731	0.270511	0.128781	9	annotated	chr20	62887214	62890959	-	0.128781
ENSG00000101191.17_2	DIDO1	IPA	humphrey_i3_cortical	589.012	2.54597e-35	1.03927e-32	0.156179	0.371785	0.215606	9	annotated	chr20	62887214	62890959	-	0.128781
ENSG00000101191.17_2	DIDO1	IPA	klim_i3_motor	334.082	2.78073e-16	1.5279e-13	0.226821	0.390854	0.164033	9	annotated	chr20	62887214	62890959	-	0.128781
ENSG00000101191.17_2	DIDO1	IPA	seddighi_i3_cortical	4830.31	4.73438e-50	4.36117e-48	0.45779	0.613033	0.155243	9	annotated	chr20	62887214	62890959	-	0.128781
ENSG00000101191.17_2	DIDO1	IPA	zanovello_i3_cortical_upf1_tdp_tdpkd_upf1ctl_vs_tdpctl_upf1ctl	1772.67	4.08829e-21	2.86247e-19	0.302465	0.468147	0.165682	9	annotated	chr20	62887214	62890959	-	0.128781
ENSG00000101191.17_2	DIDO1	IPA	zanovello_shsy5y_chx_kd_ctl_vs_ctl_ctl	562.225	2.25277e-06	4.50432e-05	0.132861	0.232926	0.100066	9	annotated	chr20	62887214	62890959	-	0.128781
ENSG00000101191.17_2	DIDO1	IPA	zanovello_shsy5y_curve_0075	432.412	3.16035e-17	2.73563e-15	0.119264	0.204753	0.085489	9	annotated	chr20	62887214	62890959	-	0.128781
ENSG00000101191.17_2	DIDO1	IPA	zanovello_skndz_curve_1	603.941	1.22586e-07	3.36163e-06	0.124983	0.197005	0.0720215	9	annotated	chr20	62887214	62890959	-	0.128781
ENSG00000106086.20_3	PLEKHA8	ALE	brown_i3_cortical	3494.78	0.000328573	0.00776001	0.635882	0.42426	-0.211622	8	annotated	chr7	30078590;30078590	30084650;30084663	+	-0.21616
ENSG00000106086.20_3	PLEKHA8	ALE	brown_skndz	2645.7	1.00104e-06	3.22452e-05	0.344763	0.20928	-0.135483	8	annotated	chr7	30078590;30078590	30084650;30084663	+	-0.21616
ENSG00000106086.20_3	PLEKHA8	ALE	humphrey_i3_cortical	2244.99	0.000175106	0.00255279	0.587078	0.306553	-0.280526	8	annotated	chr7	30078590;30078590	30084650;30084663	+	-0.21616
ENSG00000106086.20_3	PLEKHA8	ALE	seddighi_i3_cortical	5872.76	7.46058e-46	6.33345e-44	0.624412	0.342185	-0.282227	8	annotated	chr7	30078590;30078590	30084650;30084663	+	-0.21616
ENSG00000106086.20_3	PLEKHA8	ALE	zanovello_i3_cortical_upf1_tdp_tdpkd_upf1ctl_vs_tdpctl_upf1ctl	8048.93	1.94461e-36	2.21478e-34	0.732423	0.476151	-0.256272	8	annotated	chr7	30078590;30078590	30084650;30084663	+	-0.21616
ENSG00000106086.20_3	PLEKHA8	ALE	zanovello_shsy5y_chx_kd_ctl_vs_ctl_ctl	1498.06	3.37395e-13	1.95531e-11	0.494929	0.27423	-0.220699	8	annotated	chr7	30078590;30078590	30084650;30084663	+	-0.21616
ENSG00000106086.20_3	PLEKHA8	ALE	zanovello_shsy5y_curve_0075	1634.11	0.00283496	0.0178012	0.460406	0.367977	-0.0924292	8	annotated	chr7	30078590;30078590	30084650;30084663	+	-0.21616
ENSG00000106086.20_3	PLEKHA8	ALE	zanovello_skndz_curve_1	2804.23	2.60042e-21	2.77901e-19	0.53357	0.324697	-0.208874	8	annotated	chr7	30078590;30078590	30084650;30084663	+	-0.21616
ENSG00000106086.20_7	PLEKHA8	ALE	brown_i3_cortical	287.239	0.000503128	0.0108243	0.290518	0.495121	0.204602	8	annotated	chr7	30129266;30129266	30129472;30130483	+	0.162736
ENSG00000106086.20_7	PLEKHA8	ALE	brown_shsy5y	413.746	0.000166352	0.0139438	0.263788	0.37001	0.106222	8	annotated	chr7	30129266;30129266	30129472;30130483	+	0.162736
ENSG00000106086.20_7	PLEKHA8	ALE	brown_skndz	486.202	1.42037e-05	0.000312789	0.268912	0.38278	0.113868	8	annotated	chr7	30129266;30129266	30129472;30130483	+	0.162736
ENSG00000106086.20_7	PLEKHA8	ALE	humphrey_i3_cortical	354.016	9.78634e-05	0.00157585	0.353618	0.568987	0.215369	8	annotated	chr7	30129266;30129266	30129472;30130483	+	0.162736
ENSG00000106086.20_7	PLEKHA8	ALE	seddighi_i3_cortical	555.343	4.75652e-23	1.9897e-21	0.318239	0.557369	0.239131	8	annotated	chr7	30129266;30129266	30129472;30130483	+	0.162736
ENSG00000106086.20_7	PLEKHA8	ALE	zanovello_i3_cortical_upf1_tdp_tdpkd_upf1ctl_vs_tdpctl_upf1ctl	727.216	2.58051e-15	1.31992e-13	0.203572	0.415131	0.211559	8	annotated	chr7	30129266;30129266	30129472;30130483	+	0.162736
ENSG00000106086.20_7	PLEKHA8	ALE	zanovello_shsy5y_chx_kd_ctl_vs_ctl_ctl	172.66	4.32376e-07	1.01499e-05	0.312898	0.416642	0.103744	8	annotated	chr7	30129266;30129266	30129472;30130483	+	0.162736
ENSG00000106086.20_7	PLEKHA8	ALE	zanovello_skndz_curve_1	233.979	2.74434e-07	7.22578e-06	0.151928	0.272798	0.12087	8	annotated	chr7	30129266;30129266	30129472;30130483	+	0.162736
ENSG00000100485.12_4	SOS2	ALE	brown_i3_cortical	665.011	2.59466e-05	0.000850305	0.968165	0.890097	-0.0780681	8	annotated	chr14	50117130;50118310	50118853;50118853	-	-0.0999559
ENSG00000100485.12_4	SOS2	ALE	humphrey_i3_cortical	406.734	2.38839e-09	1.46608e-07	0.910825	0.845949	-0.0648759	8	annotated	chr14	50117130;50118310	50118853;50118853	-	-0.0999559
ENSG00000100485.12_4	SOS2	ALE	klim_i3_motor	339.355	4.05325e-05	0.00419599	0.947221	0.910557	-0.0366637	8	annotated	chr14	50117130;50118310	50118853;50118853	-	-0.0999559
ENSG00000100485.12_4	SOS2	ALE	seddighi_i3_cortical	1221.08	7.8979e-27	3.88568e-25	0.962644	0.892069	-0.0705754	8	annotated	chr14	50117130;50118310	50118853;50118853	-	-0.0999559
ENSG00000100485.12_4	SOS2	ALE	zanovello_i3_cortical_upf1_tdp_tdpkd_upf1ctl_vs_tdpctl_upf1ctl	996.128	1.60152e-49	2.40003e-47	0.897858	0.776014	-0.121844	8	annotated	chr14	50117130;50118310	50118853;50118853	-	-0.0999559
ENSG00000100485.12_4	SOS2	ALE	zanovello_shsy5y_chx_kd_ctl_vs_ctl_ctl	350.337	7.78279e-19	7.59641e-17	0.864142	0.565122	-0.29902	8	annotated	chr14	50117130;50118310	50118853;50118853	-	-0.0999559
ENSG00000100485.12_4	SOS2	ALE	zanovello_shsy5y_curve_0075	327.034	1.18965e-10	4.63963e-09	0.853117	0.621576	-0.231541	8	annotated	chr14	50117130;50118310	50118853;50118853	-	-0.0999559
ENSG00000100485.12_4	SOS2	ALE	zanovello_skndz_curve_1	824.889	4.72283e-16	3.26865e-14	0.789448	0.626803	-0.162646	8	annotated	chr14	50117130;50118310	50118853;50118853	-	-0.0999559
ENSG00000182446.14_3	NPLOC4	ALE	brown_i3_cortical	2036.84	3.67826e-12	3.23955e-10	0.955005	0.869302	-0.0857034	8	annotated	chr17	81556887;81558789;81559091	81559416;81559416;81559416	-	-0.0615036
ENSG00000182446.14_3	NPLOC4	ALE	brown_skndz	3431.47	0.00583003	0.0437413	0.904948	0.872009	-0.032939	8	annotated	chr17	81556887;81558789;81559091	81559416;81559416;81559416	-	-0.0615036
ENSG00000182446.14_3	NPLOC4	ALE	humphrey_i3_cortical	1052.02	1.19328e-15	1.37211e-13	0.974765	0.91063	-0.0641354	8	annotated	chr17	81556887;81558789;81559091	81559416;81559416;81559416	-	-0.0615036
ENSG00000182446.14_3	NPLOC4	ALE	seddighi_i3_cortical	4433.37	6.78532e-36	4.35216e-34	0.954023	0.862199	-0.0918247	8	annotated	chr17	81556887;81558789;81559091	81559416;81559416;81559416	-	-0.0615036
ENSG00000182446.14_3	NPLOC4	ALE	zanovello_i3_cortical_upf1_tdp_tdpkd_upf1ctl_vs_tdpctl_upf1ctl	1651.06	1.7432e-07	4.1827e-06	0.962644	0.903772	-0.0588718	8	annotated	chr17	81556887;81558789;81559091	81559416;81559416;81559416	-	-0.0615036
ENSG00000182446.14_3	NPLOC4	ALE	zanovello_shsy5y_chx_kd_ctl_vs_ctl_ctl	3993.61	6.5812e-12	3.39023e-10	0.966621	0.900212	-0.0664091	8	annotated	chr17	81556887;81558789;81559091	81559416;81559416;81559416	-	-0.0615036
ENSG00000182446.14_3	NPLOC4	ALE	zanovello_shsy5y_curve_0075	2794.22	3.66112e-10	1.29287e-08	0.968276	0.921754	-0.0465223	8	annotated	chr17	81556887;81558789;81559091	81559416;81559416;81559416	-	-0.0615036
ENSG00000182446.14_3	NPLOC4	ALE	zanovello_skndz_curve_1	1607.69	0.000475224	0.0056429	0.941719	0.889441	-0.0522779	8	annotated	chr17	81556887;81558789;81559091	81559416;81559416;81559416	-	-0.0615036
ENSG00000133265.11_2	HSPBP1	ALE	brown_i3_cortical	789.872	1.5924e-18	2.10371e-16	0.994716	0.970713	-0.0240034	8	annotated	chr19	55262223;55262231;55262487	55262682;55262682;55262682	-	-0.0419392
ENSG00000133265.11_2	HSPBP1	ALE	brown_skndz	232.306	2.13772e-06	6.31093e-05	0.984412	0.958231	-0.0261807	8	annotated	chr19	55262223;55262231;55262487	55262682;55262682;55262682	-	-0.0419392
ENSG00000133265.11_2	HSPBP1	ALE	humphrey_i3_cortical	179.772	3.71234e-06	9.65209e-05	0.982279	0.931062	-0.0512165	8	annotated	chr19	55262223;55262231;55262487	55262682;55262682;55262682	-	-0.0419392
ENSG00000133265.11_2	HSPBP1	ALE	seddighi_i3_cortical	1071.64	4.17842e-112	8.41417e-110	0.989997	0.943734	-0.046263	8	annotated	chr19	55262223;55262231;55262487	55262682;55262682;55262682	-	-0.0419392
ENSG00000133265.11_2	HSPBP1	ALE	zanovello_i3_cortical_upf1_tdp_tdpkd_upf1ctl_vs_tdpctl_upf1ctl	286.018	9.21096e-38	1.09278e-35	0.984502	0.930411	-0.0540919	8	annotated	chr19	55262223;55262231;55262487	55262682;55262682;55262682	-	-0.0419392
ENSG00000133265.11_2	HSPBP1	ALE	zanovello_shsy5y_chx_kd_ctl_vs_ctl_ctl	681.897	2.90624e-52	8.62341e-50	0.991124	0.894404	-0.0967205	8	annotated	chr19	55262223;55262231;55262487	55262682;55262682;55262682	-	-0.0419392
ENSG00000133265.11_2	HSPBP1	ALE	zanovello_shsy5y_curve_0075	562.101	2.63889e-12	1.2571e-10	0.988335	0.950914	-0.0374212	8	annotated	chr19	55262223;55262231;55262487	55262682;55262682;55262682	-	-0.0419392
ENSG00000133265.11_2	HSPBP1	ALE	zanovello_skndz_curve_1	107.625	1.44732e-05	0.000274762	0.985774	0.948159	-0.0376154	8	annotated	chr19	55262223;55262231;55262487	55262682;55262682;55262682	-	-0.0419392
ENSG00000133265.11_1	HSPBP1	ALE	brown_i3_cortical	103.552	5.85944e-16	6.88078e-14	0.00528387	0.0292872	0.0240034	8	novel	chr19	55271054;55271063	55272831;55272831	-	0.0419392
ENSG00000133265.11_1	HSPBP1	ALE	brown_skndz	51.6369	2.98608e-05	0.000587694	0.0155879	0.0417685	0.0261807	8	novel	chr19	55271054;55271063	55272831;55272831	-	0.0419392
ENSG00000133265.11_1	HSPBP1	ALE	humphrey_i3_cortical	45.1144	3.84621e-06	9.84339e-05	0.017721	0.0689376	0.0512165	8	novel	chr19	55271054;55271063	55272831;55272831	-	0.0419392
ENSG00000133265.11_1	HSPBP1	ALE	seddighi_i3_cortical	188.829	9.10101e-109	1.75124e-106	0.0100031	0.0562661	0.046263	8	novel	chr19	55271054;55271063	55272831;55272831	-	0.0419392
ENSG00000133265.11_1	HSPBP1	ALE	zanovello_i3_cortical_upf1_tdp_tdpkd_upf1ctl_vs_tdpctl_upf1ctl	87.641	1.56874e-34	1.65435e-32	0.0154976	0.0695894	0.0540919	8	novel	chr19	55271054;55271063	55272831;55272831	-	0.0419392
ENSG00000133265.11_1	HSPBP1	ALE	zanovello_shsy5y_chx_kd_ctl_vs_ctl_ctl	289.737	9.40705e-51	2.5845e-48	0.00887576	0.105596	0.0967205	8	novel	chr19	55271054;55271063	55272831;55272831	-	0.0419392
ENSG00000133265.11_1	HSPBP1	ALE	zanovello_shsy5y_curve_0075	126.48	2.99318e-11	1.24243e-09	0.0116653	0.0490865	0.0374212	8	novel	chr19	55271054;55271063	55272831;55272831	-	0.0419392
ENSG00000133265.11_1	HSPBP1	ALE	zanovello_skndz_curve_1	23.0194	0.00014578	0.00207723	0.0142257	0.0518411	0.0376154	8	novel	chr19	55271054;55271063	55272831;55272831	-	0.0419392
ENSG00000101439.9_2	CST3	ALE	brown_i3_cortical	26.9813	0.00309274	0.0457952	0.00254345	0.00543908	0.00289563	8	annotated	chr20	23626706	23629465	-	0.0102899
ENSG00000101439.9_2	CST3	ALE	brown_skndz	51.6366	1.79874e-05	0.000386705	0.00281028	0.011333	0.0085227	8	annotated	chr20	23626706	23629465	-	0.0102899
ENSG00000101439.9_2	CST3	ALE	humphrey_i3_cortical	100.539	0.00101498	0.010489	0.0161092	0.0617606	0.0456515	8	annotated	chr20	23626706	23629465	-	0.0102899
ENSG00000101439.9_2	CST3	ALE	klim_i3_motor	83.0831	4.26656e-27	4.35372e-24	0.00484537	0.0131841	0.00833877	8	annotated	chr20	23626706	23629465	-	0.0102899
ENSG00000101439.9_2	CST3	ALE	seddighi_i3_cortical	71.3732	1.87673e-05	0.000173298	0.00587957	0.00926005	0.00338048	8	annotated	chr20	23626706	23629465	-	0.0102899
ENSG00000101439.9_2	CST3	ALE	zanovello_i3_cortical_upf1_tdp_tdpkd_upf1ctl_vs_tdpctl_upf1ctl	142.798	0.000161676	0.00202796	0.0247695	0.0427507	0.0179812	8	annotated	chr20	23626706	23629465	-	0.0102899
ENSG00000101439.9_2	CST3	ALE	zanovello_shsy5y_curve_0075	49.7943	7.21208e-09	2.08095e-07	0.00473096	0.0167881	0.0120572	8	annotated	chr20	23626706	23629465	-	0.0102899
ENSG00000101439.9_2	CST3	ALE	zanovello_skndz_curve_1	129.474	2.06054e-13	1.09299e-11	0.0155708	0.0590169	0.0434461	8	annotated	chr20	23626706	23629465	-	0.0102899
ENSG00000141873.11_1	SLC39A3	IPA	brown_i3_cortical	604.086	0.000206016	0.00529442	0.0971109	0.174637	0.0775263	7	annotated	chr19	2734524	2737047	-	0.166793
ENSG00000141873.11_2	SLC39A3	Complex	brown_i3_cortical	808.891	0.000191602	0.00501546	0.902889	0.825363	-0.0775263	7	annotated,novel	chr19	2727809;2728383;2732204;2732524	2732754;2732754;2732286;2732754	-	-0.166793
ENSG00000141873.11_1	SLC39A3	IPA	brown_skndz	698.048	1.04366e-07	4.40609e-06	0.233469	0.443662	0.210193	7	annotated	chr19	2734524	2737047	-	0.166793
ENSG00000141873.11_2	SLC39A3	Complex	brown_skndz	184.253	5.37266e-07	1.87079e-05	0.766531	0.556338	-0.210193	7	annotated,novel	chr19	2727809;2728383;2732204;2732524	2732754;2732754;2732286;2732754	-	-0.166793
ENSG00000141873.11_1	SLC39A3	IPA	humphrey_i3_cortical	115.199	0.000136446	0.00211777	0.108245	0.269763	0.161518	7	annotated	chr19	2734524	2737047	-	0.166793
ENSG00000141873.11_2	SLC39A3	Complex	humphrey_i3_cortical	511.066	0.000135201	0.00211047	0.891755	0.730237	-0.161518	7	annotated,novel	chr19	2727809;2728383;2732204;2732524	2732754;2732754;2732286;2732754	-	-0.166793
ENSG00000141873.11_1	SLC39A3	IPA	seddighi_i3_cortical	1085.59	1.39604e-46	1.19687e-44	0.178728	0.356222	0.177493	7	annotated	chr19	2734524	2737047	-	0.166793
ENSG00000141873.11_2	SLC39A3	Complex	seddighi_i3_cortical	1861.32	1.0961e-46	9.49113e-45	0.821272	0.643778	-0.177493	7	annotated,novel	chr19	2727809;2728383;2732204;2732524	2732754;2732754;2732286;2732754	-	-0.166793
ENSG00000141873.11_1	SLC39A3	IPA	zanovello_i3_cortical_upf1_tdp_tdpkd_upf1ctl_vs_tdpctl_upf1ctl	302.535	5.91551e-07	1.28249e-05	0.301417	0.468211	0.166793	7	annotated	chr19	2734524	2737047	-	0.166793
ENSG00000141873.11_2	SLC39A3	Complex	zanovello_i3_cortical_upf1_tdp_tdpkd_upf1ctl_vs_tdpctl_upf1ctl	757.522	3.72619e-07	8.33224e-06	0.698583	0.531789	-0.166793	7	annotated,novel	chr19	2727809;2728383;2732204;2732524	2732754;2732754;2732286;2732754	-	-0.166793
ENSG00000141873.11_1	SLC39A3	IPA	zanovello_shsy5y_chx_kd_ctl_vs_ctl_ctl	520.868	8.65089e-05	0.00111604	0.125047	0.199493	0.0744463	7	annotated	chr19	2734524	2737047	-	0.166793
ENSG00000141873.11_2	SLC39A3	Complex	zanovello_shsy5y_chx_kd_ctl_vs_ctl_ctl	655.457	8.25658e-05	0.00107647	0.874953	0.800507	-0.0744463	7	annotated,novel	chr19	2727809;2728383;2732204;2732524	2732754;2732754;2732286;2732754	-	-0.166793
ENSG00000141873.11_1	SLC39A3	IPA	zanovello_skndz_curve_1	357.953	1.4912e-18	1.3893e-16	0.245654	0.527811	0.282156	7	annotated	chr19	2734524	2737047	-	0.166793
ENSG00000141873.11_2	SLC39A3	Complex	zanovello_skndz_curve_1	226.752	7.92221e-18	6.61732e-16	0.754346	0.472189	-0.282156	7	annotated,novel	chr19	2727809;2728383;2732204;2732524	2732754;2732754;2732286;2732754	-	-0.166793
ENSG00000089916.18_4	GPATCH2L	IPA	brown_skndz	1021.05	1.40272e-09	9.21721e-08	0.606756	0.453088	-0.153667	7	novel	chr14	76195973;76195973;76195973;76195973;76195973;76195973;76195973	76199163;76199187;76199468;76199545;76200143;76201395;76201410	+	-0.14107
ENSG00000089916.18_4	GPATCH2L	IPA	humphrey_i3_cortical	263.346	3.83972e-06	9.84339e-05	0.224185	0.128842	-0.0953433	7	novel	chr14	76195973;76195973;76195973;76195973;76195973;76195973;76195973	76199163;76199187;76199468;76199545;76200143;76201395;76201410	+	-0.14107
ENSG00000089916.18_4	GPATCH2L	IPA	seddighi_i3_cortical	649.087	2.22036e-47	1.96185e-45	0.287161	0.193072	-0.0940892	7	novel	chr14	76195973;76195973;76195973;76195973;76195973;76195973;76195973	76199163;76199187;76199468;76199545;76200143;76201395;76201410	+	-0.14107
ENSG00000089916.18_4	GPATCH2L	IPA	zanovello_i3_cortical_upf1_tdp_tdpkd_upf1ctl_vs_tdpctl_upf1ctl	645.261	1.65111e-16	9.27883e-15	0.212535	0.151454	-0.0610812	7	novel	chr14	76195973;76195973;76195973;76195973;76195973;76195973;76195973	76199163;76199187;76199468;76199545;76200143;76201395;76201410	+	-0.14107
ENSG00000089916.18_4	GPATCH2L	IPA	zanovello_shsy5y_chx_kd_ctl_vs_ctl_ctl	387.968	2.07312e-10	8.5913e-09	0.499168	0.299479	-0.199689	7	novel	chr14	76195973;76195973;76195973;76195973;76195973;76195973;76195973	76199163;76199187;76199468;76199545;76200143;76201395;76201410	+	-0.14107
ENSG00000089916.18_4	GPATCH2L	IPA	zanovello_shsy5y_curve_0075	302.334	5.75663e-11	2.33489e-09	0.476147	0.272498	-0.203649	7	novel	chr14	76195973;76195973;76195973;76195973;76195973;76195973;76195973	76199163;76199187;76199468;76199545;76200143;76201395;76201410	+	-0.14107
ENSG00000089916.18_4	GPATCH2L	IPA	zanovello_skndz_curve_1	501.833	5.07757e-14	2.86036e-12	0.302233	0.161163	-0.14107	7	novel	chr14	76195973;76195973;76195973;76195973;76195973;76195973;76195973	76199163;76199187;76199468;76199545;76200143;76201395;76201410	+	-0.14107
ENSG00000182446.14_2	NPLOC4	IPA	brown_i3_cortical	268.9	2.13147e-11	1.73285e-09	0.0449948	0.130698	0.0857034	7	annotated	chr17	81561766;81563980;81564909	81563920;81565504;81565504	-	0.0641354
ENSG00000182446.14_2	NPLOC4	IPA	humphrey_i3_cortical	87.3133	1.30609e-15	1.48096e-13	0.0252348	0.0893702	0.0641354	7	annotated	chr17	81561766;81563980;81564909	81563920;81565504;81565504	-	0.0641354
ENSG00000182446.14_2	NPLOC4	IPA	seddighi_i3_cortical	484.888	1.48341e-35	9.30788e-34	0.0459768	0.137801	0.0918247	7	annotated	chr17	81561766;81563980;81564909	81563920;81565504;81565504	-	0.0641354
ENSG00000182446.14_2	NPLOC4	IPA	zanovello_i3_cortical_upf1_tdp_tdpkd_upf1ctl_vs_tdpctl_upf1ctl	206.075	4.16573e-07	9.21857e-06	0.0373564	0.0962282	0.0588718	7	annotated	chr17	81561766;81563980;81564909	81563920;81565504;81565504	-	0.0641354
ENSG00000182446.14_2	NPLOC4	IPA	zanovello_shsy5y_chx_kd_ctl_vs_ctl_ctl	494.019	1.17361e-11	5.80391e-10	0.0333789	0.099788	0.0664091	7	annotated	chr17	81561766;81563980;81564909	81563920;81565504;81565504	-	0.0641354
ENSG00000182446.14_2	NPLOC4	IPA	zanovello_shsy5y_curve_0075	253.265	1.64518e-09	5.16703e-08	0.0317239	0.0782462	0.0465223	7	annotated	chr17	81561766;81563980;81564909	81563920;81565504;81565504	-	0.0641354
ENSG00000182446.14_2	NPLOC4	IPA	zanovello_skndz_curve_1	246.49	0.000801541	0.00864213	0.0582808	0.110559	0.0522779	7	annotated	chr17	81561766;81563980;81564909	81563920;81565504;81565504	-	0.0641354
ENSG00000119599.17_3	DCAF4	IPA	brown_i3_cortical	24.7877	3.02145e-07	1.4433e-05	0.0164715	0.0801097	0.0636382	7	novel	chr14	72951878	72953701	+	0.0636382
ENSG00000119599.17_3	DCAF4	IPA	brown_skndz	138.15	1.37879e-09	9.20853e-08	0.0494362	0.129544	0.0801078	7	novel	chr14	72951878	72953701	+	0.0636382
ENSG00000119599.17_3	DCAF4	IPA	klim_i3_motor	6.99132	6.51739e-05	0.00604593	0.014123	0.0440327	0.0299098	7	novel	chr14	72951878	72953701	+	0.0636382
ENSG00000119599.17_3	DCAF4	IPA	seddighi_i3_cortical	27.7651	2.31176e-26	1.10594e-24	0.0171328	0.0728834	0.0557506	7	novel	chr14	72951878	72953701	+	0.0636382
ENSG00000119599.17_3	DCAF4	IPA	zanovello_i3_cortical_upf1_tdp_tdpkd_upf1ctl_vs_tdpctl_upf1ctl	17.7291	0.000113698	0.00148503	0.0148161	0.0399963	0.0251801	7	novel	chr14	72951878	72953701	+	0.0636382
ENSG00000119599.17_3	DCAF4	IPA	zanovello_shsy5y_chx_kd_ctl_vs_ctl_ctl	27.4591	0.000288893	0.00317013	0.0398378	0.134908	0.0950707	7	novel	chr14	72951878	72953701	+	0.0636382
ENSG00000119599.17_3	DCAF4	IPA	zanovello_skndz_curve_1	123.839	1.65326e-33	3.00356e-31	0.00764609	0.0970916	0.0894455	7	novel	chr14	72951878	72953701	+	0.0636382
ENSG00000179292.5_1	TMEM151A	3'Shortening	brown_i3_cortical	946.587	3.45899e-05	0.00111201	0.921335	0.872532	-0.0488027	7	annotated	chr11	66294322	66296664	+	-0.0612898
ENSG00000179292.5_2	TMEM151A	3'Ext	brown_i3_cortical	308.233	5.90003e-05	0.00180089	0.0786648	0.127468	0.0488027	7	novel	chr11	66294322;66294322	66300065;66300617	+	0.0612898
ENSG00000179292.5_1	TMEM151A	3'Shortening	brown_skndz	608.721	5.17968e-06	0.000135269	0.930651	0.877549	-0.0531021	7	annotated	chr11	66294322	66296664	+	-0.0612898
ENSG00000179292.5_2	TMEM151A	3'Ext	brown_skndz	225.632	1.54352e-05	0.000337174	0.0693493	0.122451	0.0531021	7	novel	chr11	66294322;66294322	66300065;66300617	+	0.0612898
ENSG00000179292.5_1	TMEM151A	3'Shortening	klim_i3_motor	347.641	5.66832e-06	0.000778631	0.930415	0.888551	-0.0418634	7	annotated	chr11	66294322	66296664	+	-0.0612898
ENSG00000179292.5_2	TMEM151A	3'Ext	klim_i3_motor	92.1623	6.75667e-06	0.000910621	0.0695852	0.111449	0.0418634	7	novel	chr11	66294322;66294322	66300065;66300617	+	0.0612898
ENSG00000179292.5_1	TMEM151A	3'Shortening	seddighi_i3_cortical	2209.71	1.29452e-35	8.18192e-34	0.900322	0.839032	-0.0612898	7	annotated	chr11	66294322	66296664	+	-0.0612898
ENSG00000179292.5_2	TMEM151A	3'Ext	seddighi_i3_cortical	845.364	1.8867e-35	1.15865e-33	0.0996781	0.160968	0.0612898	7	novel	chr11	66294322;66294322	66300065;66300617	+	0.0612898
ENSG00000179292.5_1	TMEM151A	3'Shortening	zanovello_shsy5y_chx_kd_ctl_vs_ctl_ctl	938.095	3.97014e-11	1.86396e-09	0.910453	0.829019	-0.0814334	7	annotated	chr11	66294322	66296664	+	-0.0612898
ENSG00000179292.5_2	TMEM151A	3'Ext	zanovello_shsy5y_chx_kd_ctl_vs_ctl_ctl	455.165	5.97936e-11	2.70457e-09	0.0895471	0.170981	0.0814334	7	novel	chr11	66294322;66294322	66300065;66300617	+	0.0612898
ENSG00000179292.5_1	TMEM151A	3'Shortening	zanovello_shsy5y_curve_0075	648.338	6.23721e-11	2.51544e-09	0.905527	0.805899	-0.0996282	7	annotated	chr11	66294322	66296664	+	-0.0612898
ENSG00000179292.5_2	TMEM151A	3'Ext	zanovello_shsy5y_curve_0075	394.293	1.03518e-10	4.05952e-09	0.0944728	0.194101	0.0996282	7	novel	chr11	66294322;66294322	66300065;66300617	+	0.0612898
ENSG00000179292.5_1	TMEM151A	3'Shortening	zanovello_skndz_curve_1	498.954	3.36514e-12	1.6195e-10	0.850457	0.684988	-0.16547	7	annotated	chr11	66294322	66296664	+	-0.0612898
ENSG00000179292.5_2	TMEM151A	3'Ext	zanovello_skndz_curve_1	587.39	2.6782e-12	1.2975e-10	0.149543	0.315012	0.16547	7	novel	chr11	66294322;66294322	66300065;66300617	+	0.0612898
ENSG00000139496.17_4	NUP58	ALE	brown_skndz	3381.76	9.02692e-08	3.93323e-06	0.787388	0.871376	0.0839874	7	annotated	chr13	25339965;25339965	25342409;25342421	+	0.0487453
ENSG00000139496.17_4	NUP58	ALE	humphrey_i3_cortical	1224.38	3.95841e-16	4.64339e-14	0.706214	0.794956	0.0887424	7	annotated	chr13	25339965;25339965	25342409;25342421	+	0.0487453
ENSG00000139496.17_4	NUP58	ALE	seddighi_i3_cortical	1959.1	1.13056e-12	2.5296e-11	0.718046	0.766791	0.0487453	7	annotated	chr13	25339965;25339965	25342409;25342421	+	0.0487453
ENSG00000139496.17_4	NUP58	ALE	zanovello_i3_cortical_upf1_tdp_tdpkd_upf1ctl_vs_tdpctl_upf1ctl	2989.83	7.53159e-05	0.00103372	0.778115	0.808087	0.0299714	7	annotated	chr13	25339965;25339965	25342409;25342421	+	0.0487453
ENSG00000139496.17_4	NUP58	ALE	zanovello_shsy5y_chx_kd_ctl_vs_ctl_ctl	1324.1	3.52423e-20	4.02196e-18	0.822777	0.919817	0.0970399	7	annotated	chr13	25339965;25339965	25342409;25342421	+	0.0487453
ENSG00000139496.17_4	NUP58	ALE	zanovello_shsy5y_curve_0075	1289.67	0.000781169	0.00623705	0.854202	0.88935	0.0351484	7	annotated	chr13	25339965;25339965	25342409;25342421	+	0.0487453
ENSG00000139496.17_4	NUP58	ALE	zanovello_skndz_curve_1	3776.25	3.53172e-10	1.37984e-08	0.877645	0.917551	0.0399059	7	annotated	chr13	25339965;25339965	25342409;25342421	+	0.0487453
ENSG00000139496.17_3	NUP58	IPA	brown_skndz	1492.07	1.17406e-07	4.88075e-06	0.212612	0.128624	-0.0839874	7	annotated	chr13	25331559	25336340	+	-0.0389253
ENSG00000139496.17_3	NUP58	IPA	humphrey_i3_cortical	775.895	3.98135e-16	4.64339e-14	0.290435	0.205044	-0.0853914	7	annotated	chr13	25331559	25336340	+	-0.0389253
ENSG00000139496.17_3	NUP58	IPA	seddighi_i3_cortical	1083.94	1.22759e-12	2.73258e-11	0.237035	0.200152	-0.0368833	7	annotated	chr13	25331559	25336340	+	-0.0389253
ENSG00000139496.17_3	NUP58	IPA	zanovello_i3_cortical_upf1_tdp_tdpkd_upf1ctl_vs_tdpctl_upf1ctl	1577.48	8.13766e-05	0.00110161	0.216315	0.183545	-0.0327696	7	annotated	chr13	25331559	25336340	+	-0.0389253
ENSG00000139496.17_3	NUP58	IPA	zanovello_shsy5y_chx_kd_ctl_vs_ctl_ctl	280.36	3.16304e-19	3.12846e-17	0.169265	0.0801827	-0.0890827	7	annotated	chr13	25331559	25336340	+	-0.0389253
ENSG00000139496.17_3	NUP58	IPA	zanovello_shsy5y_curve_0075	272.935	0.00122632	0.0090955	0.139605	0.100679	-0.0389253	7	annotated	chr13	25331559	25336340	+	-0.0389253
ENSG00000139496.17_3	NUP58	IPA	zanovello_skndz_curve_1	711.691	1.11979e-09	4.04852e-08	0.0985327	0.066498	-0.0320346	7	annotated	chr13	25331559	25336340	+	-0.0389253
ENSG00000103723.17_2	AP3B2	ALE	brown_skndz	238.318	3.81054e-19	1.24193e-16	0.762551	0.929931	0.16738	7	annotated	chr15	82659281;82659285;82659292;82659302;82659532	82659710;82659710;82659710;82659710;82659710	-	0.0298823
ENSG00000103723.17_2	AP3B2	ALE	humphrey_i3_cortical	100.796	2.53837e-05	0.000498155	0.934087	0.977443	0.0433554	7	annotated	chr15	82659281;82659285;82659292;82659302;82659532	82659710;82659710;82659710;82659710;82659710	-	0.0298823
ENSG00000103723.17_2	AP3B2	ALE	seddighi_i3_cortical	789.268	3.09465e-08	4.73438e-07	0.979302	0.985617	0.00631487	7	annotated	chr15	82659281;82659285;82659292;82659302;82659532	82659710;82659710;82659710;82659710;82659710	-	0.0298823
ENSG00000103723.17_2	AP3B2	ALE	zanovello_i3_cortical_upf1_tdp_tdpkd_upf1ctl_vs_tdpctl_upf1ctl	278.45	5.16027e-06	9.324e-05	0.944465	0.963116	0.0186506	7	annotated	chr15	82659281;82659285;82659292;82659302;82659532	82659710;82659710;82659710;82659710;82659710	-	0.0298823
ENSG00000103723.17_2	AP3B2	ALE	zanovello_shsy5y_chx_kd_ctl_vs_ctl_ctl	472.712	2.02548e-05	0.000315651	0.953982	0.971671	0.0176896	7	annotated	chr15	82659281;82659285;82659292;82659302;82659532	82659710;82659710;82659710;82659710;82659710	-	0.0298823
ENSG00000103723.17_2	AP3B2	ALE	zanovello_shsy5y_curve_0075	386.623	1.56632e-16	1.26338e-14	0.954962	0.984845	0.0298823	7	annotated	chr15	82659281;82659285;82659292;82659302;82659532	82659710;82659710;82659710;82659710;82659710	-	0.0298823
ENSG00000103723.17_2	AP3B2	ALE	zanovello_skndz_curve_1	230.478	0.00131262	0.0130721	0.887975	0.927702	0.0397269	7	annotated	chr15	82659281;82659285;82659292;82659302;82659532	82659710;82659710;82659710;82659710;82659710	-	0.0298823
ENSG00000103723.17_1	AP3B2	Complex	brown_skndz	637.941	8.90106e-21	4.02921e-18	0.237449	0.0700691	-0.16738	7	annotated	chr15	82685091;82685914	82688498;82688735	-	-0.0298823
ENSG00000103723.17_1	AP3B2	Complex	humphrey_i3_cortical	66.7925	2.56833e-05	0.000502826	0.0659125	0.0225572	-0.0433554	7	annotated	chr15	82685091;82685914	82688498;82688735	-	-0.0298823
ENSG00000103723.17_1	AP3B2	Complex	seddighi_i3_cortical	172.031	4.64609e-08	6.88878e-07	0.0206983	0.0143834	-0.00631487	7	annotated	chr15	82685091;82685914	82688498;82688735	-	-0.0298823
ENSG00000103723.17_1	AP3B2	Complex	zanovello_i3_cortical_upf1_tdp_tdpkd_upf1ctl_vs_tdpctl_upf1ctl	202.31	6.61117e-06	0.000116199	0.0555348	0.0368842	-0.0186506	7	annotated	chr15	82685091;82685914	82688498;82688735	-	-0.0298823
ENSG00000103723.17_1	AP3B2	Complex	zanovello_shsy5y_chx_kd_ctl_vs_ctl_ctl	173.97	3.54452e-05	0.000515554	0.0460181	0.0283285	-0.0176896	7	annotated	chr15	82685091;82685914	82688498;82688735	-	-0.0298823
ENSG00000103723.17_1	AP3B2	Complex	zanovello_shsy5y_curve_0075	109.845	5.59589e-15	3.78282e-13	0.0450376	0.0151553	-0.0298823	7	annotated	chr15	82685091;82685914	82688498;82688735	-	-0.0298823
ENSG00000103723.17_1	AP3B2	Complex	zanovello_skndz_curve_1	333.529	0.00107277	0.0111848	0.112025	0.0722983	-0.0397269	7	annotated	chr15	82685091;82685914	82688498;82688735	-	-0.0298823
ENSG00000162687.19_2	KCNT2	IPA	brown_i3_cortical	83.3215	1.49126e-07	7.55007e-06	0.0493395	0.0201894	-0.0291501	7	novel	chr1	196274030	196280859	-	-0.0291501
ENSG00000162687.19_2	KCNT2	IPA	humphrey_i3_cortical	17.3771	0.0015045	0.014349	0.0354664	0.00843111	-0.0270353	7	novel	chr1	196274030	196280859	-	-0.0291501
ENSG00000162687.19_2	KCNT2	IPA	seddighi_i3_cortical	221.106	6.03593e-05	0.000498237	0.0426748	0.0324373	-0.0102375	7	novel	chr1	196274030	196280859	-	-0.0291501
ENSG00000162687.19_2	KCNT2	IPA	zanovello_i3_cortical_upf1_tdp_tdpkd_upf1ctl_vs_tdpctl_upf1ctl	107.302	0.000748806	0.00781944	0.0255388	0.0137864	-0.0117524	7	novel	chr1	196274030	196280859	-	-0.0291501
ENSG00000162687.19_2	KCNT2	IPA	zanovello_shsy5y_chx_kd_ctl_vs_ctl_ctl	29.9491	0.00497485	0.0341067	0.0585909	0.0245608	-0.0340301	7	novel	chr1	196274030	196280859	-	-0.0291501
ENSG00000162687.19_2	KCNT2	IPA	zanovello_shsy5y_curve_0075	40.5579	2.71288e-05	0.000355933	0.0811745	0.0289248	-0.0522497	7	novel	chr1	196274030	196280859	-	-0.0291501
ENSG00000162687.19_2	KCNT2	IPA	zanovello_skndz_curve_1	475.962	1.8479e-05	0.000344325	0.143386	0.0521725	-0.0912131	7	novel	chr1	196274030	196280859	-	-0.0291501
ENSG00000197586.13_2	ENTPD6	3'Ext	brown_shsy5y	139.843	5.96432e-05	0.00578319	0.0105687	0.0339433	0.0233747	7	novel	chr20	25225499;25225499;25225499;25225499;25225499;25225499;25225499;25225499;25225499;25225499;25225499;25225499	25228288;25231917;25231924;25231925;25231931;25231933;25232120;25232313;25233910;25233919;25233985;25234003	+	0.0233747
ENSG00000197586.13_2	ENTPD6	3'Ext	brown_skndz	138.185	6.24915e-09	3.63701e-07	0.00876991	0.0425813	0.0338114	7	novel	chr20	25225499;25225499;25225499;25225499;25225499;25225499;25225499;25225499;25225499;25225499;25225499;25225499	25228288;25231917;25231924;25231925;25231931;25231933;25232120;25232313;25233910;25233919;25233985;25234003	+	0.0233747
ENSG00000197586.13_2	ENTPD6	3'Ext	humphrey_i3_cortical	671.544	5.87022e-07	1.95762e-05	0.0555731	0.137546	0.081973	7	novel	chr20	25225499;25225499;25225499;25225499;25225499;25225499;25225499;25225499;25225499;25225499;25225499;25225499	25228288;25231917;25231924;25231925;25231931;25231933;25232120;25232313;25233910;25233919;25233985;25234003	+	0.0233747
ENSG00000197586.13_2	ENTPD6	3'Ext	seddighi_i3_cortical	1422.37	0.000452904	0.00300513	0.0281203	0.0389537	0.0108334	7	novel	chr20	25225499;25225499;25225499;25225499;25225499;25225499;25225499;25225499;25225499;25225499;25225499;25225499	25228288;25231917;25231924;25231925;25231931;25231933;25232120;25232313;25233910;25233919;25233985;25234003	+	0.0233747
ENSG00000197586.13_2	ENTPD6	3'Ext	zanovello_shsy5y_chx_kd_ctl_vs_ctl_ctl	104.606	0.002702	0.0207275	0.00998122	0.0203677	0.0103864	7	novel	chr20	25225499;25225499;25225499;25225499;25225499;25225499;25225499;25225499;25225499;25225499;25225499;25225499	25228288;25231917;25231924;25231925;25231931;25231933;25232120;25232313;25233910;25233919;25233985;25234003	+	0.0233747
ENSG00000197586.13_2	ENTPD6	3'Ext	zanovello_shsy5y_curve_0075	90.6378	8.73579e-05	0.000965836	0.012349	0.0221579	0.00980885	7	novel	chr20	25225499;25225499;25225499;25225499;25225499;25225499;25225499;25225499;25225499;25225499;25225499;25225499	25228288;25231917;25231924;25231925;25231931;25231933;25232120;25232313;25233910;25233919;25233985;25234003	+	0.0233747
ENSG00000197586.13_2	ENTPD6	3'Ext	zanovello_skndz_curve_1	342.919	0.00560773	0.0423611	0.103046	0.17098	0.0679339	7	novel	chr20	25225499;25225499;25225499;25225499;25225499;25225499;25225499;25225499;25225499;25225499;25225499;25225499	25228288;25231917;25231924;25231925;25231931;25231933;25232120;25232313;25233910;25233919;25233985;25234003	+	0.0233747
ENSG00000197586.13_1	ENTPD6	3'Shortening	brown_shsy5y	902.92	2.05628e-05	0.00221233	0.989431	0.966057	-0.0233747	7	annotated	chr20	25225499;25225499;25225499	25225733;25226729;25228075	+	-0.0233747
ENSG00000197586.13_1	ENTPD6	3'Shortening	brown_skndz	785.697	5.17623e-10	3.86654e-08	0.99123	0.957419	-0.0338114	7	annotated	chr20	25225499;25225499;25225499	25225733;25226729;25228075	+	-0.0233747
ENSG00000197586.13_1	ENTPD6	3'Shortening	humphrey_i3_cortical	560.104	5.87478e-07	1.95762e-05	0.944427	0.862454	-0.081973	7	annotated	chr20	25225499;25225499;25225499	25225733;25226729;25228075	+	-0.0233747
ENSG00000197586.13_1	ENTPD6	3'Shortening	seddighi_i3_cortical	5826.03	0.000444684	0.00295739	0.97188	0.961046	-0.0108334	7	annotated	chr20	25225499;25225499;25225499	25225733;25226729;25228075	+	-0.0233747
ENSG00000197586.13_1	ENTPD6	3'Shortening	zanovello_shsy5y_chx_kd_ctl_vs_ctl_ctl	948.617	0.00171329	0.0141685	0.990019	0.979632	-0.0103864	7	annotated	chr20	25225499;25225499;25225499	25225733;25226729;25228075	+	-0.0233747
ENSG00000197586.13_1	ENTPD6	3'Shortening	zanovello_shsy5y_curve_0075	686.724	2.09469e-05	0.000286476	0.987651	0.977842	-0.00980885	7	annotated	chr20	25225499;25225499;25225499	25225733;25226729;25228075	+	-0.0233747
ENSG00000197586.13_1	ENTPD6	3'Shortening	zanovello_skndz_curve_1	322.125	0.00570703	0.042844	0.896954	0.82902	-0.0679339	7	annotated	chr20	25225499;25225499;25225499	25225733;25226729;25228075	+	-0.0233747
ENSG00000117411.18_1	B4GALT2	IPA	brown_shsy5y	155.314	0.000129163	0.0115278	0.0376072	0.0153323	-0.0222749	7	annotated	chr1	43985622	43987769	+	-0.0222749
ENSG00000117411.18_2	B4GALT2	ALE	brown_shsy5y	1650.92	4.14941e-05	0.00428809	0.962393	0.984668	0.0222749	7	annotated	chr1	43990298;43990298;43990298;43990298	43991021;43991110;43991168;43991170	+	0.0222749
ENSG00000117411.18_1	B4GALT2	IPA	brown_skndz	980.909	1.07474e-25	5.83796e-23	0.180585	0.0544506	-0.126134	7	annotated	chr1	43985622	43987769	+	-0.0222749
ENSG00000117411.18_2	B4GALT2	ALE	brown_skndz	1972.61	2.96781e-26	1.72726e-23	0.819415	0.945549	0.126134	7	annotated	chr1	43990298;43990298;43990298;43990298	43991021;43991110;43991168;43991170	+	0.0222749
ENSG00000117411.18_1	B4GALT2	IPA	humphrey_i3_cortical	25.5432	0.00648203	0.0436988	0.0159324	0.00651658	-0.0094158	7	annotated	chr1	43985622	43987769	+	-0.0222749
ENSG00000117411.18_2	B4GALT2	ALE	humphrey_i3_cortical	552.423	0.00625885	0.0427235	0.984068	0.993483	0.0094158	7	annotated	chr1	43990298;43990298;43990298;43990298	43991021;43991110;43991168;43991170	+	0.0222749
ENSG00000117411.18_1	B4GALT2	IPA	zanovello_i3_cortical_upf1_tdp_tdpkd_upf1ctl_vs_tdpctl_upf1ctl	51.7215	0.00022494	0.00274492	0.0189414	0.0105535	-0.00838784	7	annotated	chr1	43985622	43987769	+	-0.0222749
ENSG00000117411.18_2	B4GALT2	ALE	zanovello_i3_cortical_upf1_tdp_tdpkd_upf1ctl_vs_tdpctl_upf1ctl	835.267	4.12473e-05	0.000602282	0.981059	0.989446	0.00838784	7	annotated	chr1	43990298;43990298;43990298;43990298	43991021;43991110;43991168;43991170	+	0.0222749
ENSG00000117411.18_1	B4GALT2	IPA	zanovello_shsy5y_chx_kd_ctl_vs_ctl_ctl	120.568	1.61836e-15	1.17696e-13	0.046186	0.0144418	-0.0317442	7	annotated	chr1	43985622	43987769	+	-0.0222749
ENSG00000117411.18_2	B4GALT2	ALE	zanovello_shsy5y_chx_kd_ctl_vs_ctl_ctl	1135.16	4.44979e-17	3.79409e-15	0.953814	0.985558	0.0317442	7	annotated	chr1	43990298;43990298;43990298;43990298	43991021;43991110;43991168;43991170	+	0.0222749
ENSG00000117411.18_1	B4GALT2	IPA	zanovello_shsy5y_curve_0075	147.628	2.72655e-24	3.5839e-22	0.0544977	0.0110524	-0.0434453	7	annotated	chr1	43985622	43987769	+	-0.0222749
ENSG00000117411.18_2	B4GALT2	ALE	zanovello_shsy5y_curve_0075	1243.89	4.84953e-27	8.1957e-25	0.945502	0.988948	0.0434453	7	annotated	chr1	43990298;43990298;43990298;43990298	43991021;43991110;43991168;43991170	+	0.0222749
ENSG00000117411.18_1	B4GALT2	IPA	zanovello_skndz_curve_1	126.25	0.000432764	0.00521006	0.0269854	0.0140226	-0.0129628	7	annotated	chr1	43985622	43987769	+	-0.0222749
ENSG00000117411.18_2	B4GALT2	ALE	zanovello_skndz_curve_1	1489.4	0.000129453	0.00186654	0.973015	0.985977	0.0129628	7	annotated	chr1	43990298;43990298;43990298;43990298	43991021;43991110;43991168;43991170	+	0.0222749
ENSG00000126759.14_1	CFP	IPA	brown_shsy5y	32.6402	0.000392242	0.0275059	0.248845	0.16158	-0.0872647	6	annotated	chrX	47624559;47625988	47626057;47626057	-	-0.208216
ENSG00000126759.14_1	CFP	IPA	brown_skndz	35.7744	0.00259448	0.023359	0.683865	0.239327	-0.444538	6	annotated	chrX	47624559;47625988	47626057;47626057	-	-0.208216
ENSG00000126759.14_1	CFP	IPA	humphrey_i3_cortical	7.26472	0.000168494	0.00246543	0.328298	0.0893939	-0.238904	6	annotated	chrX	47624559;47625988	47626057;47626057	-	-0.208216
ENSG00000126759.14_1	CFP	IPA	seddighi_i3_cortical	52.7981	2.73861e-14	6.95414e-13	0.205214	0.140177	-0.0650369	6	annotated	chrX	47624559;47625988	47626057;47626057	-	-0.208216
ENSG00000126759.14_1	CFP	IPA	zanovello_i3_cortical_upf1_tdp_tdpkd_upf1ctl_vs_tdpctl_upf1ctl	24.7754	0.000200683	0.00247721	0.277362	0.099834	-0.177528	6	annotated	chrX	47624559;47625988	47626057;47626057	-	-0.208216
ENSG00000126759.14_1	CFP	IPA	zanovello_shsy5y_chx_kd_ctl_vs_ctl_ctl	17.0329	4.33435e-05	0.000611426	0.484317	0.0753158	-0.409001	6	annotated	chrX	47624559;47625988	47626057;47626057	-	-0.208216
ENSG00000251247.12_1	ZNF345	IPA	brown_skndz	87.0931	0.000518912	0.0064551	0.951101	0.867759	-0.0833414	6	annotated	chr19	36876877;36876877;36876877;36876877	36879569;36879572;36879574;36879575	+	-0.194719
ENSG00000251247.12_1	ZNF345	IPA	humphrey_i3_cortical	83.7005	9.624e-05	0.00155894	0.539826	0.186697	-0.353128	6	annotated	chr19	36876877;36876877;36876877;36876877	36879569;36879572;36879574;36879575	+	-0.194719
ENSG00000251247.12_1	ZNF345	IPA	seddighi_i3_cortical	146.504	1.55535e-07	2.12091e-06	0.415775	0.230037	-0.185738	6	annotated	chr19	36876877;36876877;36876877;36876877	36879569;36879572;36879574;36879575	+	-0.194719
ENSG00000251247.12_1	ZNF345	IPA	zanovello_i3_cortical_upf1_tdp_tdpkd_upf1ctl_vs_tdpctl_upf1ctl	127.091	4.34174e-07	9.58325e-06	0.330082	0.199189	-0.130892	6	annotated	chr19	36876877;36876877;36876877;36876877	36879569;36879572;36879574;36879575	+	-0.194719
ENSG00000251247.12_1	ZNF345	IPA	zanovello_shsy5y_chx_kd_ctl_vs_ctl_ctl	70.4945	2.4618e-05	0.000375755	0.777599	0.573898	-0.203701	6	annotated	chr19	36876877;36876877;36876877;36876877	36879569;36879572;36879574;36879575	+	-0.194719
ENSG00000251247.12_1	ZNF345	IPA	zanovello_skndz_curve_1	154.87	5.86407e-18	5.25747e-16	0.886366	0.458595	-0.427771	6	annotated	chr19	36876877;36876877;36876877;36876877	36879569;36879572;36879574;36879575	+	-0.194719
ENSG00000160191.18_4	PDE9A	3'Shortening	brown_i3_cortical	98.5874	1.47394e-12	1.36946e-10	0.641669	0.830386	0.188717	6	annotated	chr21	42775280	42775509	+	0.185197
ENSG00000160191.18_4	PDE9A	3'Shortening	humphrey_i3_cortical	107.966	0.00766929	0.0491075	0.793798	0.918706	0.124909	6	annotated	chr21	42775280	42775509	+	0.185197
ENSG00000160191.18_4	PDE9A	3'Shortening	seddighi_i3_cortical	81.1317	1.11464e-06	1.30781e-05	0.572276	0.741032	0.168756	6	annotated	chr21	42775280	42775509	+	0.185197
ENSG00000160191.18_4	PDE9A	3'Shortening	zanovello_i3_cortical_upf1_tdp_tdpkd_upf1ctl_vs_tdpctl_upf1ctl	30.0935	0.000108867	0.0014266	0.400402	0.641654	0.241252	6	annotated	chr21	42775280	42775509	+	0.185197
ENSG00000160191.18_4	PDE9A	3'Shortening	zanovello_shsy5y_chx_kd_ctl_vs_ctl_ctl	18.6463	0.0045586	0.0318715	0.677942	0.859619	0.181677	6	annotated	chr21	42775280	42775509	+	0.185197
ENSG00000160191.18_4	PDE9A	3'Shortening	zanovello_shsy5y_curve_0075	25.2849	0.00882292	0.0433392	0.619165	0.819313	0.200148	6	annotated	chr21	42775280	42775509	+	0.185197
ENSG00000251247.12_3	ZNF345	3'Ext	brown_skndz	31.9394	0.00182709	0.0177017	0.0488993	0.132241	0.0833414	6	novel	chr19	36892986;36892986;36892986;36892986;36892986;36892986;36892986	36893556;36899611;36899713;36901272;36901531;36901534;36901618	+	0.182947
ENSG00000251247.12_3	ZNF345	3'Ext	humphrey_i3_cortical	395.736	9.47021e-05	0.00154014	0.386121	0.583145	0.197024	6	novel	chr19	36892986;36892986;36892986;36892986;36892986;36892986;36892986	36893556;36899611;36899713;36901272;36901531;36901534;36901618	+	0.182947
ENSG00000251247.12_3	ZNF345	3'Ext	seddighi_i3_cortical	652.532	1.15827e-07	1.62027e-06	0.426887	0.502573	0.0756862	6	novel	chr19	36892986;36892986;36892986;36892986;36892986;36892986;36892986	36893556;36899611;36899713;36901272;36901531;36901534;36901618	+	0.182947
ENSG00000251247.12_3	ZNF345	3'Ext	zanovello_i3_cortical_upf1_tdp_tdpkd_upf1ctl_vs_tdpctl_upf1ctl	1126.86	9.37528e-08	2.39056e-06	0.571812	0.740682	0.16887	6	novel	chr19	36892986;36892986;36892986;36892986;36892986;36892986;36892986	36893556;36899611;36899713;36901272;36901531;36901534;36901618	+	0.182947
ENSG00000251247.12_3	ZNF345	3'Ext	zanovello_shsy5y_chx_kd_ctl_vs_ctl_ctl	60.6996	2.86344e-05	0.000429979	0.165576	0.382669	0.217093	6	novel	chr19	36892986;36892986;36892986;36892986;36892986;36892986;36892986	36893556;36899611;36899713;36901272;36901531;36901534;36901618	+	0.182947
ENSG00000251247.12_3	ZNF345	3'Ext	zanovello_skndz_curve_1	154.443	5.93247e-18	5.25747e-16	0.113634	0.490308	0.376674	6	novel	chr19	36892986;36892986;36892986;36892986;36892986;36892986;36892986	36893556;36899611;36899713;36901272;36901531;36901534;36901618	+	0.182947
ENSG00000160145.16_8	KALRN	ALE	humphrey_i3_cortical	1999.35	1.298e-09	8.61533e-08	0.579304	0.572449	-0.00685519	6	annotated	chr3	124718925	124726325	+	-0.154003
ENSG00000160145.16_8	KALRN	ALE	klim_i3_motor	1587.49	3.18227e-11	8.74269e-09	0.55391	0.452769	-0.101141	6	annotated	chr3	124718925	124726325	+	-0.154003
ENSG00000160145.16_8	KALRN	ALE	zanovello_i3_cortical_upf1_tdp_tdpkd_upf1ctl_vs_tdpctl_upf1ctl	7532.2	1.7714e-37	2.04477e-35	0.791242	0.584377	-0.206864	6	annotated	chr3	124718925	124726325	+	-0.154003
ENSG00000160145.16_8	KALRN	ALE	zanovello_shsy5y_chx_kd_ctl_vs_ctl_ctl	211.026	7.56558e-14	4.60012e-12	0.384134	0.137908	-0.246226	6	annotated	chr3	124718925	124726325	+	-0.154003
ENSG00000160145.16_8	KALRN	ALE	zanovello_shsy5y_curve_0075	484.485	1.44798e-20	1.51144e-18	0.440642	0.18395	-0.256692	6	annotated	chr3	124718925	124726325	+	-0.154003
ENSG00000160145.16_8	KALRN	ALE	zanovello_skndz_curve_1	233.178	1.63868e-07	4.39421e-06	0.212627	0.114149	-0.0984784	6	annotated	chr3	124718925	124726325	+	-0.154003
ENSG00000171533.12_1	MAP6	Complex	brown_skndz	1409.73	2.91261e-05	0.000576017	0.496421	0.30795	-0.188471	6	annotated,novel	chr11	75595860;75595873;75599037;75602860;75606005;75606005	75598885;75598885;75605807;75605807;75607262;75608108	-	-0.130681
ENSG00000171533.12_2	MAP6	ALE	brown_skndz	533.179	4.10644e-05	0.000772731	0.503579	0.69205	0.188471	6	annotated	chr11	75586918;75587990	75588184;75588184	-	0.130681
ENSG00000171533.12_1	MAP6	Complex	humphrey_i3_cortical	6614.96	0.0011542	0.0116863	0.671951	0.557125	-0.114826	6	annotated,novel	chr11	75595860;75595873;75599037;75602860;75606005;75606005	75598885;75598885;75605807;75605807;75607262;75608108	-	-0.130681
ENSG00000171533.12_2	MAP6	ALE	humphrey_i3_cortical	1193.05	0.00115518	0.0116863	0.328049	0.442875	0.114826	6	annotated	chr11	75586918;75587990	75588184;75588184	-	0.130681
ENSG00000171533.12_1	MAP6	Complex	seddighi_i3_cortical	43650.5	9.24107e-08	1.30536e-06	0.80612	0.744671	-0.0614493	6	annotated,novel	chr11	75595860;75595873;75599037;75602860;75606005;75606005	75598885;75598885;75605807;75605807;75607262;75608108	-	-0.130681
ENSG00000171533.12_2	MAP6	ALE	seddighi_i3_cortical	3634.38	9.43155e-08	1.33009e-06	0.19388	0.255329	0.0614493	6	annotated	chr11	75586918;75587990	75588184;75588184	-	0.130681
ENSG00000171533.12_1	MAP6	Complex	zanovello_i3_cortical_upf1_tdp_tdpkd_upf1ctl_vs_tdpctl_upf1ctl	20060.3	1.09619e-05	0.000185053	0.818893	0.791458	-0.0274358	6	annotated,novel	chr11	75595860;75595873;75599037;75602860;75606005;75606005	75598885;75598885;75605807;75605807;75607262;75608108	-	-0.130681
ENSG00000171533.12_2	MAP6	ALE	zanovello_i3_cortical_upf1_tdp_tdpkd_upf1ctl_vs_tdpctl_upf1ctl	2140.07	1.26547e-05	0.000210304	0.181107	0.208542	0.0274358	6	annotated	chr11	75586918;75587990	75588184;75588184	-	0.130681
ENSG00000171533.12_1	MAP6	Complex	zanovello_shsy5y_curve_0075	1054.84	0.00456751	0.0260822	0.431096	0.284559	-0.146536	6	annotated,novel	chr11	75595860;75595873;75599037;75602860;75606005;75606005	75598885;75598885;75605807;75605807;75607262;75608108	-	-0.130681
ENSG00000171533.12_2	MAP6	ALE	zanovello_shsy5y_curve_0075	824.322	0.00466691	0.0265643	0.568904	0.715441	0.146536	6	annotated	chr11	75586918;75587990	75588184;75588184	-	0.130681
ENSG00000171533.12_1	MAP6	Complex	zanovello_skndz_curve_1	429.028	5.80087e-11	2.49438e-09	0.690677	0.506273	-0.184404	6	annotated,novel	chr11	75595860;75595873;75599037;75602860;75606005;75606005	75598885;75598885;75605807;75605807;75607262;75608108	-	-0.130681
ENSG00000171533.12_2	MAP6	ALE	zanovello_skndz_curve_1	129.07	7.1228e-10	2.71002e-08	0.309323	0.493727	0.184404	6	annotated	chr11	75586918;75587990	75588184;75588184	-	0.130681
ENSG00000145740.20_1	SLC30A5	Complex	brown_skndz	408.518	1.88648e-06	5.69298e-05	0.352812	0.240531	-0.112281	6	annotated	chr5	69103962;69103962;69104717	69104434;69104630;69104740	+	0.127667
ENSG00000145740.20_1	SLC30A5	Complex	humphrey_i3_cortical	90.4206	4.22384e-07	1.51243e-05	0.228012	0.394771	0.166758	6	annotated	chr5	69103962;69103962;69104717	69104434;69104630;69104740	+	0.127667
ENSG00000145740.20_1	SLC30A5	Complex	seddighi_i3_cortical	149.812	7.67202e-16	2.12923e-14	0.238139	0.386027	0.147888	6	annotated	chr5	69103962;69103962;69104717	69104434;69104630;69104740	+	0.127667
ENSG00000145740.20_1	SLC30A5	Complex	zanovello_i3_cortical_upf1_tdp_tdpkd_upf1ctl_vs_tdpctl_upf1ctl	154.025	2.24894e-08	6.2985e-07	0.225766	0.333211	0.107445	6	annotated	chr5	69103962;69103962;69104717	69104434;69104630;69104740	+	0.127667
ENSG00000145740.20_1	SLC30A5	Complex	zanovello_shsy5y_chx_kd_ctl_vs_ctl_ctl	234.85	1.70737e-15	1.22964e-13	0.364083	0.588731	0.224649	6	annotated	chr5	69103962;69103962;69104717	69104434;69104630;69104740	+	0.127667
ENSG00000145740.20_1	SLC30A5	Complex	zanovello_skndz_curve_1	419.684	0.00271286	0.0237236	0.305233	0.37455	0.069317	6	annotated	chr5	69103962;69103962;69104717	69104434;69104630;69104740	+	0.127667
ENSG00000145740.20_3	SLC30A5	ALE	brown_skndz	1343.26	7.25058e-07	2.47187e-05	0.641866	0.755414	0.113548	6	annotated	chr5	69129447;69129447	69130126;69131069	+	-0.123402
ENSG00000145740.20_3	SLC30A5	ALE	humphrey_i3_cortical	196.466	4.1149e-07	1.47991e-05	0.765909	0.597077	-0.168832	6	annotated	chr5	69129447;69129447	69130126;69131069	+	-0.123402
ENSG00000145740.20_3	SLC30A5	ALE	seddighi_i3_cortical	329.89	4.05207e-16	1.15039e-14	0.748848	0.599304	-0.149544	6	annotated	chr5	69129447;69129447	69130126;69131069	+	-0.123402
ENSG00000145740.20_3	SLC30A5	ALE	zanovello_i3_cortical_upf1_tdp_tdpkd_upf1ctl_vs_tdpctl_upf1ctl	634.58	4.58559e-09	1.37923e-07	0.752533	0.655272	-0.0972608	6	annotated	chr5	69129447;69129447	69130126;69131069	+	-0.123402
ENSG00000145740.20_3	SLC30A5	ALE	zanovello_shsy5y_chx_kd_ctl_vs_ctl_ctl	143.87	5.4419e-15	3.73778e-13	0.627597	0.400811	-0.226786	6	annotated	chr5	69129447;69129447	69130126;69131069	+	-0.123402
ENSG00000145740.20_3	SLC30A5	ALE	zanovello_skndz_curve_1	1205.84	0.00200821	0.0187098	0.688204	0.620595	-0.0676097	6	annotated	chr5	69129447;69129447	69130126;69131069	+	-0.123402
ENSG00000182903.16_6	ZNF721	ALE	brown_skndz	669.505	2.90769e-06	8.16959e-05	0.477517	0.31382	-0.163697	6	annotated,novel	chr4	410914;413643;413682;414581;420428;420997;421189;422488;424474;425161;425377;425390;425442;425443;425453;425642;425815;426789	426973;426973;426973;426973;426973;426973;426973;426973;426973;426973;426973;426973;426973;426973;426973;426973;427119;427119	-	-0.113181
ENSG00000182903.16_6	ZNF721	ALE	seddighi_i3_cortical	1922.32	2.70795e-05	0.000241733	0.437037	0.380131	-0.0569058	6	annotated,novel	chr4	410914;413643;413682;414581;420428;420997;421189;422488;424474;425161;425377;425390;425442;425443;425453;425642;425815;426789	426973;426973;426973;426973;426973;426973;426973;426973;426973;426973;426973;426973;426973;426973;426973;426973;427119;427119	-	-0.113181
ENSG00000182903.16_6	ZNF721	ALE	zanovello_i3_cortical_upf1_tdp_tdpkd_upf1ctl_vs_tdpctl_upf1ctl	1802.52	8.92804e-07	1.8929e-05	0.383202	0.320538	-0.0626641	6	annotated,novel	chr4	410914;413643;413682;414581;420428;420997;421189;422488;424474;425161;425377;425390;425442;425443;425453;425642;425815;426789	426973;426973;426973;426973;426973;426973;426973;426973;426973;426973;426973;426973;426973;426973;426973;426973;427119;427119	-	-0.113181
ENSG00000182903.16_6	ZNF721	ALE	zanovello_shsy5y_chx_kd_ctl_vs_ctl_ctl	340.935	2.99988e-20	3.53224e-18	0.335591	0.123685	-0.211905	6	annotated,novel	chr4	410914;413643;413682;414581;420428;420997;421189;422488;424474;425161;425377;425390;425442;425443;425453;425642;425815;426789	426973;426973;426973;426973;426973;426973;426973;426973;426973;426973;426973;426973;426973;426973;426973;426973;427119;427119	-	-0.113181
ENSG00000182903.16_6	ZNF721	ALE	zanovello_shsy5y_curve_0075	383.266	2.38368e-05	0.000320443	0.324826	0.138672	-0.186154	6	annotated,novel	chr4	410914;413643;413682;414581;420428;420997;421189;422488;424474;425161;425377;425390;425442;425443;425453;425642;425815;426789	426973;426973;426973;426973;426973;426973;426973;426973;426973;426973;426973;426973;426973;426973;426973;426973;427119;427119	-	-0.113181
ENSG00000182903.16_6	ZNF721	ALE	zanovello_skndz_curve_1	522.191	0.00492757	0.0384626	0.18842	0.157813	-0.0306074	6	annotated,novel	chr4	410914;413643;413682;414581;420428;420997;421189;422488;424474;425161;425377;425390;425442;425443;425453;425642;425815;426789	426973;426973;426973;426973;426973;426973;426973;426973;426973;426973;426973;426973;426973;426973;426973;426973;427119;427119	-	-0.113181
ENSG00000160145.16_1	KALRN	ALE	brown_skndz	147.877	7.76284e-06	0.000188811	0.191722	0.334591	0.142869	6	annotated	chr3	124162709;124162709;124162709	124163570;124164685;124164686	+	0.112478
ENSG00000160145.16_1	KALRN	ALE	humphrey_i3_cortical	82.4013	1.36993e-09	9.01944e-08	0.059365	0.150889	0.0915243	6	annotated	chr3	124162709;124162709;124162709	124163570;124164685;124164686	+	0.112478
ENSG00000160145.16_1	KALRN	ALE	zanovello_i3_cortical_upf1_tdp_tdpkd_upf1ctl_vs_tdpctl_upf1ctl	250.993	1.18945e-34	1.28278e-32	0.0569516	0.145547	0.0885958	6	annotated	chr3	124162709;124162709;124162709	124163570;124164685;124164686	+	0.112478
ENSG00000160145.16_1	KALRN	ALE	zanovello_shsy5y_chx_kd_ctl_vs_ctl_ctl	101.228	5.99919e-10	2.31781e-08	0.282148	0.41558	0.133432	6	annotated	chr3	124162709;124162709;124162709	124163570;124164685;124164686	+	0.112478
ENSG00000160145.16_1	KALRN	ALE	zanovello_shsy5y_curve_0075	107.465	1.95394e-13	1.10952e-11	0.195969	0.274271	0.0783015	6	annotated	chr3	124162709;124162709;124162709	124163570;124164685;124164686	+	0.112478
ENSG00000160145.16_1	KALRN	ALE	zanovello_skndz_curve_1	87.7104	5.93131e-12	2.78973e-10	0.164084	0.317161	0.153076	6	annotated	chr3	124162709;124162709;124162709	124163570;124164685;124164686	+	0.112478
ENSG00000141198.16_8	TOM1L1	ALE	brown_skndz	599.584	9.01203e-07	2.96089e-05	0.583783	0.829405	0.245622	6	annotated	chr17	54961235;54961235;54961235;54961235;54961235;54961235;54961235	54961314;54961413;54961475;54961497;54961722;54961949;54961956	+	-0.110166
ENSG00000141198.16_8	TOM1L1	ALE	humphrey_i3_cortical	51.0843	0.000117905	0.00186184	0.529798	0.293319	-0.236479	6	annotated	chr17	54961235;54961235;54961235;54961235;54961235;54961235;54961235	54961314;54961413;54961475;54961497;54961722;54961949;54961956	+	-0.110166
ENSG00000141198.16_8	TOM1L1	ALE	zanovello_i3_cortical_upf1_tdp_tdpkd_upf1ctl_vs_tdpctl_upf1ctl	59.9388	0.00661822	0.0466828	0.302609	0.223295	-0.0793145	6	annotated	chr17	54961235;54961235;54961235;54961235;54961235;54961235;54961235	54961314;54961413;54961475;54961497;54961722;54961949;54961956	+	-0.110166
ENSG00000141198.16_8	TOM1L1	ALE	zanovello_shsy5y_chx_kd_ctl_vs_ctl_ctl	142.698	0.000383416	0.00406312	0.779835	0.633663	-0.146171	6	annotated	chr17	54961235;54961235;54961235;54961235;54961235;54961235;54961235	54961314;54961413;54961475;54961497;54961722;54961949;54961956	+	-0.110166
ENSG00000141198.16_8	TOM1L1	ALE	zanovello_shsy5y_curve_0075	266.468	1.0869e-06	2.07387e-05	0.781003	0.639987	-0.141017	6	annotated	chr17	54961235;54961235;54961235;54961235;54961235;54961235;54961235	54961314;54961413;54961475;54961497;54961722;54961949;54961956	+	-0.110166
ENSG00000141198.16_8	TOM1L1	ALE	zanovello_skndz_curve_1	1006.39	2.38645e-05	0.00043033	0.843678	0.786698	-0.0569805	6	annotated	chr17	54961235;54961235;54961235;54961235;54961235;54961235;54961235	54961314;54961413;54961475;54961497;54961722;54961949;54961956	+	-0.110166
ENSG00000101190.13_1	TCFL5	Complex	klim_i3_motor	105.272	0.000601731	0.0373753	0.432707	0.548271	0.115564	6	novel	chr20	62851487;62851490;62851491;62851493;62851500;62851505;62851507;62851538;62851538;62851539	62852888;62852888;62852722;62852888;62852888;62852888;62852888;62852888;62854015;62852888	-	0.0958047
ENSG00000101190.13_1	TCFL5	Complex	seddighi_i3_cortical	370.776	0.000478767	0.00316402	0.575948	0.651994	0.0760458	6	novel	chr20	62851487;62851490;62851491;62851493;62851500;62851505;62851507;62851538;62851538;62851539	62852888;62852888;62852722;62852888;62852888;62852888;62852888;62852888;62854015;62852888	-	0.0958047
ENSG00000101190.13_1	TCFL5	Complex	zanovello_i3_cortical_upf1_tdp_tdpkd_upf1ctl_vs_tdpctl_upf1ctl	394.026	0.000167072	0.00208645	0.327155	0.401265	0.0741101	6	novel	chr20	62851487;62851490;62851491;62851493;62851500;62851505;62851507;62851538;62851538;62851539	62852888;62852888;62852722;62852888;62852888;62852888;62852888;62852888;62854015;62852888	-	0.0958047
ENSG00000101190.13_1	TCFL5	Complex	zanovello_shsy5y_chx_kd_ctl_vs_ctl_ctl	398.901	2.45554e-06	4.85738e-05	0.349853	0.503705	0.153852	6	novel	chr20	62851487;62851490;62851491;62851493;62851500;62851505;62851507;62851538;62851538;62851539	62852888;62852888;62852722;62852888;62852888;62852888;62852888;62852888;62854015;62852888	-	0.0958047
ENSG00000101190.13_1	TCFL5	Complex	zanovello_shsy5y_curve_0075	376.157	0.000219852	0.00213476	0.309238	0.369217	0.0599796	6	novel	chr20	62851487;62851490;62851491;62851493;62851500;62851505;62851507;62851538;62851538;62851539	62852888;62852888;62852722;62852888;62852888;62852888;62852888;62852888;62854015;62852888	-	0.0958047
ENSG00000101190.13_1	TCFL5	Complex	zanovello_skndz_curve_1	428.286	3.4605e-06	7.55179e-05	0.29505	0.418719	0.123669	6	novel	chr20	62851487;62851490;62851491;62851493;62851500;62851505;62851507;62851538;62851538;62851539	62852888;62852888;62852722;62852888;62852888;62852888;62852888;62852888;62854015;62852888	-	0.0958047
ENSG00000112787.14_3	FBRSL1	ALE	brown_i3_cortical	1805.65	1.51558e-13	1.52551e-11	0.877272	0.919027	0.0417549	6	annotated	chr12	132582971	132585188	+	0.0861118
ENSG00000112787.14_3	FBRSL1	ALE	humphrey_i3_cortical	897.323	0.000140694	0.00216416	0.850813	0.926177	0.0753643	6	annotated	chr12	132582971	132585188	+	0.0861118
ENSG00000112787.14_3	FBRSL1	ALE	zanovello_i3_cortical_upf1_tdp_tdpkd_upf1ctl_vs_tdpctl_upf1ctl	1723.66	0.000415522	0.00477068	0.891647	0.925879	0.0342323	6	annotated	chr12	132582971	132585188	+	0.0861118
ENSG00000112787.14_3	FBRSL1	ALE	zanovello_shsy5y_chx_kd_ctl_vs_ctl_ctl	1389.55	2.46467e-08	7.37215e-07	0.647	0.767715	0.120716	6	annotated	chr12	132582971	132585188	+	0.0861118
ENSG00000112787.14_3	FBRSL1	ALE	zanovello_shsy5y_curve_0075	1248.03	1.26009e-21	1.46625e-19	0.654438	0.844085	0.189647	6	annotated	chr12	132582971	132585188	+	0.0861118
ENSG00000112787.14_3	FBRSL1	ALE	zanovello_skndz_curve_1	1375.87	9.74541e-09	3.20452e-07	0.757958	0.854817	0.0968593	6	annotated	chr12	132582971	132585188	+	0.0861118
ENSG00000115419.13_6	GLS	ALE	brown_i3_cortical	1859.89	7.61608e-07	3.35385e-05	0.804131	0.700809	-0.103322	6	annotated	chr2	190962830;190962830;190962830	190963158;190963170;190965552	+	-0.0752631
ENSG00000115419.13_6	GLS	ALE	klim_i3_motor	1465.74	4.48594e-05	0.00449142	0.599358	0.492333	-0.107025	6	annotated	chr2	190962830;190962830;190962830	190963158;190963170;190965552	+	-0.0752631
ENSG00000115419.13_6	GLS	ALE	seddighi_i3_cortical	3109.77	8.32753e-10	1.50225e-08	0.821674	0.73371	-0.0879645	6	annotated	chr2	190962830;190962830;190962830	190963158;190963170;190965552	+	-0.0752631
ENSG00000115419.13_6	GLS	ALE	zanovello_shsy5y_chx_kd_ctl_vs_ctl_ctl	207.655	2.68062e-08	7.92224e-07	0.093913	0.037229	-0.056684	6	annotated	chr2	190962830;190962830;190962830	190963158;190963170;190965552	+	-0.0752631
ENSG00000115419.13_6	GLS	ALE	zanovello_shsy5y_curve_0075	181.295	1.94664e-12	9.39951e-11	0.0801359	0.0175742	-0.0625617	6	annotated	chr2	190962830;190962830;190962830	190963158;190963170;190965552	+	-0.0752631
ENSG00000115419.13_6	GLS	ALE	zanovello_skndz_curve_1	965.514	3.64014e-06	7.87763e-05	0.0849245	0.0587678	-0.0261567	6	annotated	chr2	190962830;190962830;190962830	190963158;190963170;190965552	+	-0.0752631
ENSG00000231527.7_6	FAM27C	3'Ext	brown_i3_cortical	534.56	1.54598e-08	8.94083e-07	0.140176	0.18452	0.0443443	6	novel	chr9	61976003;61976003;61976003	61978390;61978551;61989871	+	0.073303
ENSG00000231527.7_6	FAM27C	3'Ext	brown_skndz	32.2203	0.00171846	0.0169038	0.0527197	0.104164	0.0514439	6	novel	chr9	61976003;61976003;61976003	61978390;61978551;61989871	+	0.073303
ENSG00000231527.7_6	FAM27C	3'Ext	humphrey_i3_cortical	606.039	7.19536e-13	6.99321e-11	0.15413	0.283339	0.129209	6	novel	chr9	61976003;61976003;61976003	61978390;61978551;61989871	+	0.073303
ENSG00000231527.7_6	FAM27C	3'Ext	seddighi_i3_cortical	993.711	5.47543e-37	3.73321e-35	0.319152	0.43725	0.118098	6	novel	chr9	61976003;61976003;61976003	61978390;61978551;61989871	+	0.073303
ENSG00000231527.7_6	FAM27C	3'Ext	zanovello_i3_cortical_upf1_tdp_tdpkd_upf1ctl_vs_tdpctl_upf1ctl	626.857	5.95246e-06	0.000105709	0.179036	0.274198	0.0951621	6	novel	chr9	61976003;61976003;61976003	61978390;61978551;61989871	+	0.073303
ENSG00000231527.7_6	FAM27C	3'Ext	zanovello_shsy5y_curve_0075	24.4566	7.04577e-05	0.000805328	0.0101692	0.0308826	0.0207134	6	novel	chr9	61976003;61976003;61976003	61978390;61978551;61989871	+	0.073303
ENSG00000115419.13_4	GLS	ALE	brown_i3_cortical	166.331	4.31956e-06	0.000167531	0.172004	0.263343	0.0913387	6	annotated	chr2	190932657;190932716;190932716	190933105;190933008;190935289	+	0.0727162
ENSG00000115419.13_4	GLS	ALE	klim_i3_motor	476.631	4.59014e-05	0.00449142	0.357898	0.436926	0.0790284	6	annotated	chr2	190932657;190932716;190932716	190933105;190933008;190935289	+	0.0727162
ENSG00000115419.13_4	GLS	ALE	seddighi_i3_cortical	290.76	1.15167e-09	2.0435e-08	0.151519	0.22846	0.0769412	6	annotated	chr2	190932657;190932716;190932716	190933105;190933008;190935289	+	0.0727162
ENSG00000115419.13_4	GLS	ALE	zanovello_shsy5y_chx_kd_ctl_vs_ctl_ctl	599.272	1.38158e-08	4.32429e-07	0.886346	0.932089	0.0457428	6	annotated	chr2	190932657;190932716;190932716	190933105;190933008;190935289	+	0.0727162
ENSG00000115419.13_4	GLS	ALE	zanovello_shsy5y_curve_0075	737.85	2.79695e-13	1.551e-11	0.903911	0.972402	0.0684912	6	annotated	chr2	190932657;190932716;190932716	190933105;190933008;190935289	+	0.0727162
ENSG00000115419.13_4	GLS	ALE	zanovello_skndz_curve_1	5263.02	2.42897e-06	5.48179e-05	0.883342	0.912162	0.0288203	6	annotated	chr2	190932657;190932716;190932716	190933105;190933008;190935289	+	0.0727162
ENSG00000176273.15_2	SLC35G1	ALE	brown_shsy5y	659.183	0.000474561	0.031321	0.611949	0.599839	-0.0121101	6	annotated	chr10	93907099;93908028	93909830;93909825	+	-0.0722818
ENSG00000176273.15_2	SLC35G1	ALE	brown_skndz	442.874	3.01443e-08	1.48858e-06	0.562346	0.335821	-0.226525	6	annotated	chr10	93907099;93908028	93909830;93909825	+	-0.0722818
ENSG00000176273.15_2	SLC35G1	ALE	seddighi_i3_cortical	284.326	0.0112089	0.0458904	0.616726	0.590025	-0.0267018	6	annotated	chr10	93907099;93908028	93909830;93909825	+	-0.0722818
ENSG00000176273.15_2	SLC35G1	ALE	zanovello_shsy5y_chx_kd_ctl_vs_ctl_ctl	327.931	6.75752e-10	2.59727e-08	0.627353	0.478051	-0.149302	6	annotated	chr10	93907099;93908028	93909830;93909825	+	-0.0722818
ENSG00000176273.15_2	SLC35G1	ALE	zanovello_shsy5y_curve_0075	517.572	0.0013513	0.00976731	0.56782	0.60699	0.03917	6	annotated	chr10	93907099;93908028	93909830;93909825	+	-0.0722818
ENSG00000176273.15_2	SLC35G1	ALE	zanovello_skndz_curve_1	450.89	0.0056514	0.0426467	0.596699	0.478838	-0.117862	6	annotated	chr10	93907099;93908028	93909830;93909825	+	-0.0722818
ENSG00000106086.20_6	PLEKHA8	ALE	humphrey_i3_cortical	264.699	0.00138944	0.013456	0.0480322	0.112794	0.0647615	6	novel	chr7	30117970;30117970;30117970;30117970	30118352;30121484;30121488;30124847	+	0.0714846
ENSG00000106086.20_6	PLEKHA8	ALE	seddighi_i3_cortical	267.095	3.49731e-16	1.00275e-14	0.0430622	0.0845487	0.0414865	6	novel	chr7	30117970;30117970;30117970;30117970	30118352;30121484;30121488;30124847	+	0.0714846
ENSG00000106086.20_6	PLEKHA8	ALE	zanovello_i3_cortical_upf1_tdp_tdpkd_upf1ctl_vs_tdpctl_upf1ctl	368.336	6.76708e-14	3.14154e-12	0.0416829	0.0953168	0.0536339	6	novel	chr7	30117970;30117970;30117970;30117970	30118352;30121484;30121488;30124847	+	0.0714846
ENSG00000106086.20_6	PLEKHA8	ALE	zanovello_shsy5y_chx_kd_ctl_vs_ctl_ctl	177.592	1.15055e-09	4.31048e-08	0.154047	0.279543	0.125496	6	novel	chr7	30117970;30117970;30117970;30117970	30118352;30121484;30121488;30124847	+	0.0714846
ENSG00000106086.20_6	PLEKHA8	ALE	zanovello_shsy5y_curve_0075	221.089	4.70686e-05	0.000577018	0.162166	0.309463	0.147297	6	novel	chr7	30117970;30117970;30117970;30117970	30118352;30121484;30121488;30124847	+	0.0714846
ENSG00000106086.20_6	PLEKHA8	ALE	zanovello_skndz_curve_1	375.435	2.7071e-14	1.5738e-12	0.271718	0.349926	0.0782077	6	novel	chr7	30117970;30117970;30117970;30117970	30118352;30121484;30121488;30124847	+	0.0714846
ENSG00000005893.16_2	LAMP2	ALE	brown_shsy5y	407.3	5.48979e-09	1.30657e-06	0.209707	0.0964886	-0.113219	6	annotated	chrX	120426148;120427827	120431462;120428626	-	-0.0695214
ENSG00000005893.16_2	LAMP2	ALE	brown_skndz	465.622	2.11314e-37	3.44357e-34	0.327006	0.108511	-0.218495	6	annotated	chrX	120426148;120427827	120431462;120428626	-	-0.0695214
ENSG00000005893.16_2	LAMP2	ALE	humphrey_i3_cortical	2118.72	0.00213377	0.0188355	0.513696	0.694098	0.180403	6	annotated	chrX	120426148;120427827	120431462;120428626	-	-0.0695214
ENSG00000005893.16_2	LAMP2	ALE	seddighi_i3_cortical	2229.14	0.00504563	0.0241029	0.856034	0.840908	-0.015126	6	annotated	chrX	120426148;120427827	120431462;120428626	-	-0.0695214
ENSG00000005893.16_2	LAMP2	ALE	zanovello_shsy5y_chx_kd_ctl_vs_ctl_ctl	125.374	1.09882e-05	0.000184413	0.13708	0.0655397	-0.0715401	6	annotated	chrX	120426148;120427827	120431462;120428626	-	-0.0695214
ENSG00000005893.16_2	LAMP2	ALE	zanovello_skndz_curve_1	593.839	2.31695e-16	1.71809e-14	0.144917	0.0774145	-0.0675026	6	annotated	chrX	120426148;120427827	120431462;120428626	-	-0.0695214
ENSG00000005893.16_1	LAMP2	ALE	brown_shsy5y	1393.31	1.82527e-09	5.22049e-07	0.790293	0.903511	0.113219	6	annotated	chrX	120436494	120439293	-	0.0695214
ENSG00000005893.16_1	LAMP2	ALE	brown_skndz	1131.31	1.12794e-39	3.06349e-36	0.672994	0.891489	0.218495	6	annotated	chrX	120436494	120439293	-	0.0695214
ENSG00000005893.16_1	LAMP2	ALE	humphrey_i3_cortical	1554.84	0.00213411	0.0188355	0.486304	0.305902	-0.180403	6	annotated	chrX	120436494	120439293	-	0.0695214
ENSG00000005893.16_1	LAMP2	ALE	seddighi_i3_cortical	418.111	0.00537703	0.0253593	0.143966	0.159092	0.015126	6	annotated	chrX	120436494	120439293	-	0.0695214
ENSG00000005893.16_1	LAMP2	ALE	zanovello_shsy5y_chx_kd_ctl_vs_ctl_ctl	566.703	5.33967e-06	9.85315e-05	0.86292	0.93446	0.0715401	6	annotated	chrX	120436494	120439293	-	0.0695214
ENSG00000005893.16_1	LAMP2	ALE	zanovello_skndz_curve_1	2303.04	3.39148e-17	2.6789e-15	0.855083	0.922585	0.0675026	6	annotated	chrX	120436494	120439293	-	0.0695214
ENSG00000116141.17_2	MARK1	ALE	brown_i3_cortical	1121.98	0.000246718	0.00609943	0.87723	0.809204	-0.0680253	6	annotated	chr1	220661812;220661812	220664456;220664461	+	-0.0650572
ENSG00000116141.17_2	MARK1	ALE	humphrey_i3_cortical	1254.53	4.42301e-06	0.000109904	0.91573	0.838216	-0.0775137	6	annotated	chr1	220661812;220661812	220664456;220664461	+	-0.0650572
ENSG00000116141.17_2	MARK1	ALE	klim_i3_motor	595.313	1.09488e-06	0.000181878	0.73551	0.675624	-0.0598864	6	annotated	chr1	220661812;220661812	220664456;220664461	+	-0.0650572
ENSG00000116141.17_2	MARK1	ALE	seddighi_i3_cortical	2736.71	1.39119e-08	2.21033e-07	0.888938	0.852869	-0.0360692	6	annotated	chr1	220661812;220661812	220664456;220664461	+	-0.0650572
ENSG00000116141.17_2	MARK1	ALE	zanovello_i3_cortical_upf1_tdp_tdpkd_upf1ctl_vs_tdpctl_upf1ctl	3202.65	4.67778e-08	1.25653e-06	0.920824	0.858735	-0.0620892	6	annotated	chr1	220661812;220661812	220664456;220664461	+	-0.0650572
ENSG00000116141.17_2	MARK1	ALE	zanovello_shsy5y_curve_0075	263.723	0.0078414	0.0396709	0.740168	0.63172	-0.108448	6	annotated	chr1	220661812;220661812	220664456;220664461	+	-0.0650572
ENSG00000100105.18_3	PATZ1	ALE	brown_skndz	1335.7	0.00327512	0.0282987	0.483821	0.544869	0.0610479	6	annotated	chr22	31325804;31325809	31327309;31327309	-	-0.0627553
ENSG00000100105.18_3	PATZ1	ALE	humphrey_i3_cortical	1708.58	9.26304e-08	4.00124e-06	0.897722	0.791574	-0.106148	6	annotated	chr22	31325804;31325809	31327309;31327309	-	-0.0627553
ENSG00000100105.18_3	PATZ1	ALE	seddighi_i3_cortical	3550.05	1.50405e-09	2.62044e-08	0.705836	0.646377	-0.059459	6	annotated	chr22	31325804;31325809	31327309;31327309	-	-0.0627553
ENSG00000100105.18_3	PATZ1	ALE	zanovello_i3_cortical_upf1_tdp_tdpkd_upf1ctl_vs_tdpctl_upf1ctl	2187.93	0.000195166	0.0024126	0.779302	0.735233	-0.0440686	6	annotated	chr22	31325804;31325809	31327309;31327309	-	-0.0627553
ENSG00000100105.18_3	PATZ1	ALE	zanovello_shsy5y_chx_kd_ctl_vs_ctl_ctl	1430.19	4.61361e-10	1.81078e-08	0.70493	0.582287	-0.122642	6	annotated	chr22	31325804;31325809	31327309;31327309	-	-0.0627553
ENSG00000100105.18_3	PATZ1	ALE	zanovello_shsy5y_curve_0075	1683.91	0.00100397	0.00763795	0.763555	0.697504	-0.0660515	6	annotated	chr22	31325804;31325809	31327309;31327309	-	-0.0627553
ENSG00000141867.19_2	BRD4	ALE	brown_skndz	883.656	0.00383595	0.031801	0.516784	0.388869	-0.127914	6	annotated	chr19	15247047	15249290	-	-0.0614392
ENSG00000141867.19_2	BRD4	ALE	seddighi_i3_cortical	1211.38	0.00286003	0.0149187	0.464291	0.413776	-0.0505151	6	annotated	chr19	15247047	15249290	-	-0.0614392
ENSG00000141867.19_2	BRD4	ALE	zanovello_i3_cortical_upf1_tdp_tdpkd_upf1ctl_vs_tdpctl_upf1ctl	695.145	0.00200487	0.0177836	0.350919	0.278556	-0.0723632	6	annotated	chr19	15247047	15249290	-	-0.0614392
ENSG00000141867.19_2	BRD4	ALE	zanovello_shsy5y_chx_kd_ctl_vs_ctl_ctl	1005.63	0.000170255	0.00199203	0.404808	0.480065	0.0752569	6	annotated	chr19	15247047	15249290	-	-0.0614392
ENSG00000141867.19_2	BRD4	ALE	zanovello_shsy5y_curve_0075	621.719	0.0001641	0.0016736	0.401905	0.321688	-0.080217	6	annotated	chr19	15247047	15249290	-	-0.0614392
ENSG00000141867.19_2	BRD4	ALE	zanovello_skndz_curve_1	651.44	0.00406681	0.0329838	0.296764	0.374052	0.077288	6	annotated	chr19	15247047	15249290	-	-0.0614392
ENSG00000073614.13_5	KDM5A	3'Ext	brown_i3_cortical	795.851	0.0020674	0.0341404	0.171992	0.116246	-0.0557459	6	novel	chr12	273823;273824;273835;273876;274308	285662;285662;285662;285662;285662	-	-0.055878
ENSG00000073614.13_5	KDM5A	3'Ext	brown_skndz	510.798	0.000330114	0.00440244	0.0284609	0.0757313	0.0472704	6	novel	chr12	273823;273824;273835;273876;274308	285662;285662;285662;285662;285662	-	-0.055878
ENSG00000073614.13_5	KDM5A	3'Ext	seddighi_i3_cortical	1768.25	0.0091811	0.0392782	0.19913	0.150461	-0.0486688	6	novel	chr12	273823;273824;273835;273876;274308	285662;285662;285662;285662;285662	-	-0.055878
ENSG00000073614.13_5	KDM5A	3'Ext	zanovello_i3_cortical_upf1_tdp_tdpkd_upf1ctl_vs_tdpctl_upf1ctl	2503.94	0.00540818	0.0400318	0.492827	0.322676	-0.170151	6	novel	chr12	273823;273824;273835;273876;274308	285662;285662;285662;285662;285662	-	-0.055878
ENSG00000073614.13_5	KDM5A	3'Ext	zanovello_shsy5y_chx_kd_ctl_vs_ctl_ctl	866.179	3.64963e-07	8.67723e-06	0.170992	0.0969033	-0.0740891	6	novel	chr12	273823;273824;273835;273876;274308	285662;285662;285662;285662;285662	-	-0.055878
ENSG00000073614.13_5	KDM5A	3'Ext	zanovello_shsy5y_curve_0075	997.783	0.00173891	0.0119949	0.166508	0.110498	-0.05601	6	novel	chr12	273823;273824;273835;273876;274308	285662;285662;285662;285662;285662	-	-0.055878
ENSG00000073614.13_4	KDM5A	3'Shortening	brown_i3_cortical	668.206	0.0021337	0.0348944	0.828008	0.883754	0.0557459	6	annotated	chr12	280057;285456	285662;285662	-	0.055878
ENSG00000073614.13_4	KDM5A	3'Shortening	brown_skndz	1694.04	0.000255861	0.00355154	0.971539	0.922525	-0.0490137	6	annotated	chr12	280057;285456	285662;285662	-	0.055878
ENSG00000073614.13_4	KDM5A	3'Shortening	seddighi_i3_cortical	1166.62	0.00923006	0.0394487	0.800396	0.848517	0.0481212	6	annotated	chr12	280057;285456	285662;285662	-	0.055878
ENSG00000073614.13_4	KDM5A	3'Shortening	zanovello_i3_cortical_upf1_tdp_tdpkd_upf1ctl_vs_tdpctl_upf1ctl	951.471	0.00566084	0.0413997	0.504698	0.674475	0.169776	6	annotated	chr12	280057;285456	285662;285662	-	0.055878
ENSG00000073614.13_4	KDM5A	3'Shortening	zanovello_shsy5y_chx_kd_ctl_vs_ctl_ctl	1091.12	3.47341e-07	8.33844e-06	0.829008	0.901465	0.072457	6	annotated	chr12	280057;285456	285662;285662	-	0.055878
ENSG00000073614.13_4	KDM5A	3'Shortening	zanovello_shsy5y_curve_0075	1041.49	0.00173011	0.0119458	0.833492	0.889502	0.05601	6	annotated	chr12	280057;285456	285662;285662	-	0.055878
ENSG00000100105.18_1	PATZ1	ALE	brown_skndz	601.997	0.00409162	0.0333385	0.48202	0.411122	-0.070898	6	annotated	chr22	31340677	31341683	-	0.0527456
ENSG00000100105.18_1	PATZ1	ALE	humphrey_i3_cortical	128.936	9.49199e-08	4.07856e-06	0.0915782	0.190245	0.0986668	6	annotated	chr22	31340677	31341683	-	0.0527456
ENSG00000100105.18_1	PATZ1	ALE	seddighi_i3_cortical	908.951	1.66391e-09	2.88155e-08	0.268803	0.315216	0.0464127	6	annotated	chr22	31340677	31341683	-	0.0527456
ENSG00000100105.18_1	PATZ1	ALE	zanovello_i3_cortical_upf1_tdp_tdpkd_upf1ctl_vs_tdpctl_upf1ctl	317.739	0.000320992	0.00380042	0.206756	0.253391	0.0466354	6	annotated	chr22	31340677	31341683	-	0.0527456
ENSG00000100105.18_1	PATZ1	ALE	zanovello_shsy5y_chx_kd_ctl_vs_ctl_ctl	472.835	7.81123e-10	2.97147e-08	0.285348	0.413469	0.128121	6	annotated	chr22	31340677	31341683	-	0.0527456
ENSG00000100105.18_1	PATZ1	ALE	zanovello_shsy5y_curve_0075	352.342	0.00144309	0.0102635	0.230345	0.289201	0.0588559	6	annotated	chr22	31340677	31341683	-	0.0527456
ENSG00000162687.19_4	KCNT2	ALE	brown_i3_cortical	227.355	1.918e-06	7.98852e-05	0.876019	0.928638	0.0526184	6	annotated	chr1	196225779;196227859	196228335;196228335	-	0.049187
ENSG00000162687.19_4	KCNT2	ALE	seddighi_i3_cortical	1083.52	7.71122e-05	0.000622287	0.804922	0.850678	0.0457556	6	annotated	chr1	196225779;196227859	196228335;196228335	-	0.049187
ENSG00000162687.19_4	KCNT2	ALE	zanovello_i3_cortical_upf1_tdp_tdpkd_upf1ctl_vs_tdpctl_upf1ctl	1154.13	0.00419309	0.03286	0.876674	0.890141	0.0134678	6	annotated	chr1	196225779;196227859	196228335;196228335	-	0.049187
ENSG00000162687.19_4	KCNT2	ALE	zanovello_shsy5y_chx_kd_ctl_vs_ctl_ctl	71.7352	0.00319317	0.0237582	0.916904	0.961127	0.0442226	6	annotated	chr1	196225779;196227859	196228335;196228335	-	0.049187
ENSG00000162687.19_4	KCNT2	ALE	zanovello_shsy5y_curve_0075	67.7413	1.22036e-05	0.000177139	0.886748	0.945418	0.0586693	6	annotated	chr1	196225779;196227859	196228335;196228335	-	0.049187
ENSG00000162687.19_4	KCNT2	ALE	zanovello_skndz_curve_1	983.683	1.45189e-05	0.000274762	0.852877	0.944207	0.0913291	6	annotated	chr1	196225779;196227859	196228335;196228335	-	0.049187
ENSG00000141867.19_4	BRD4	ALE	brown_skndz	927.723	7.55408e-05	0.0012823	0.329914	0.413511	0.0835971	6	annotated	chr19	15235519	15238445	-	0.0489629
ENSG00000141867.19_4	BRD4	ALE	seddighi_i3_cortical	1487.83	2.29981e-13	5.59384e-12	0.40961	0.45705	0.0474404	6	annotated	chr19	15235519	15238445	-	0.0489629
ENSG00000141867.19_4	BRD4	ALE	zanovello_i3_cortical_upf1_tdp_tdpkd_upf1ctl_vs_tdpctl_upf1ctl	2028.51	0.00179635	0.0161861	0.602776	0.653262	0.0504854	6	annotated	chr19	15235519	15238445	-	0.0489629
ENSG00000141867.19_4	BRD4	ALE	zanovello_shsy5y_chx_kd_ctl_vs_ctl_ctl	1422.32	0.000162475	0.00191308	0.519142	0.471754	-0.0473883	6	annotated	chr19	15235519	15238445	-	0.0489629
ENSG00000141867.19_4	BRD4	ALE	zanovello_shsy5y_curve_0075	1321.9	0.000133533	0.00139385	0.573576	0.642702	0.0691257	6	annotated	chr19	15235519	15238445	-	0.0489629
ENSG00000141867.19_4	BRD4	ALE	zanovello_skndz_curve_1	1693.39	0.00350521	0.0294478	0.641718	0.567612	-0.0741064	6	annotated	chr19	15235519	15238445	-	0.0489629
ENSG00000167522.17_4	ANKRD11	ALE	brown_i3_cortical	397.285	2.41751e-05	0.000811114	0.0704863	0.100651	0.0301643	6	annotated	chr16	89298868	89300962	-	0.0469553
ENSG00000167522.17_4	ANKRD11	ALE	humphrey_i3_cortical	131.492	4.23315e-05	0.000781208	0.0342001	0.0909476	0.0567475	6	annotated	chr16	89298868	89300962	-	0.0469553
ENSG00000167522.17_4	ANKRD11	ALE	seddighi_i3_cortical	803.043	2.15172e-19	7.42301e-18	0.0673398	0.104503	0.0371632	6	annotated	chr16	89298868	89300962	-	0.0469553
ENSG00000167522.17_4	ANKRD11	ALE	zanovello_i3_cortical_upf1_tdp_tdpkd_upf1ctl_vs_tdpctl_upf1ctl	395.132	0.000112058	0.00146585	0.0676496	0.0856869	0.0180373	6	annotated	chr16	89298868	89300962	-	0.0469553
ENSG00000167522.17_4	ANKRD11	ALE	zanovello_shsy5y_chx_kd_ctl_vs_ctl_ctl	898.334	1.08413e-07	2.8518e-06	0.171164	0.234896	0.0637325	6	annotated	chr16	89298868	89300962	-	0.0469553
ENSG00000167522.17_4	ANKRD11	ALE	zanovello_skndz_curve_1	454.973	5.30536e-12	2.51987e-10	0.213808	0.315399	0.101591	6	annotated	chr16	89298868	89300962	-	0.0469553
ENSG00000100485.12_3	SOS2	IPA	brown_i3_cortical	42.0311	0.000239176	0.0059653	0.0238264	0.0560965	0.0322701	6	novel	chr14	50154199;50154454;50154700;50155137	50156998;50156998;50156998;50156998	-	0.0442651
ENSG00000100485.12_3	SOS2	IPA	humphrey_i3_cortical	49.1288	3.49105e-18	4.67229e-16	0.0174765	0.107257	0.089781	6	novel	chr14	50154199;50154454;50154700;50155137	50156998;50156998;50156998;50156998	-	0.0442651
ENSG00000100485.12_3	SOS2	IPA	klim_i3_motor	17.9492	7.86774e-05	0.006771	0.0188338	0.0404659	0.021632	6	novel	chr14	50154199;50154454;50154700;50155137	50156998;50156998;50156998;50156998	-	0.0442651
ENSG00000100485.12_3	SOS2	IPA	seddighi_i3_cortical	94.8776	1.05416e-25	4.8951e-24	0.0258633	0.0722153	0.046352	6	novel	chr14	50154199;50154454;50154700;50155137	50156998;50156998;50156998;50156998	-	0.0442651
ENSG00000100485.12_3	SOS2	IPA	zanovello_i3_cortical_upf1_tdp_tdpkd_upf1ctl_vs_tdpctl_upf1ctl	152.524	2.4186e-53	3.82586e-51	0.0284531	0.110528	0.0820753	6	novel	chr14	50154199;50154454;50154700;50155137	50156998;50156998;50156998;50156998	-	0.0442651
ENSG00000100485.12_3	SOS2	IPA	zanovello_shsy5y_chx_kd_ctl_vs_ctl_ctl	33.883	2.34249e-08	7.03505e-07	0.0189821	0.0611602	0.0421782	6	novel	chr14	50154199;50154454;50154700;50155137	50156998;50156998;50156998;50156998	-	0.0442651
ENSG00000189367.15_3	KIAA0408	3'Ext	brown_i3_cortical	875.453	0.000280056	0.00676536	0.107641	0.078185	-0.0294558	6	novel	chr6	127437495;127438180;127438181;127438215;127438223;127438404;127438406;127438409;127439710;127440117	127444282;127444282;127444282;127444282;127444282;127444282;127444282;127444282;127444282;127444282	-	-0.0440165
ENSG00000189367.15_3	KIAA0408	3'Ext	seddighi_i3_cortical	2304.19	8.15096e-13	1.87213e-11	0.118986	0.0915729	-0.0274136	6	novel	chr6	127437495;127438180;127438181;127438215;127438223;127438404;127438406;127438409;127439710;127440117	127444282;127444282;127444282;127444282;127444282;127444282;127444282;127444282;127444282;127444282	-	-0.0440165
ENSG00000189367.15_3	KIAA0408	3'Ext	zanovello_i3_cortical_upf1_tdp_tdpkd_upf1ctl_vs_tdpctl_upf1ctl	2466.01	2.52462e-24	1.87524e-22	0.135335	0.0824257	-0.0529092	6	novel	chr6	127437495;127438180;127438181;127438215;127438223;127438404;127438406;127438409;127439710;127440117	127444282;127444282;127444282;127444282;127444282;127444282;127444282;127444282;127444282;127444282	-	-0.0440165
ENSG00000189367.15_3	KIAA0408	3'Ext	zanovello_shsy5y_chx_kd_ctl_vs_ctl_ctl	100.134	3.90494e-09	1.33488e-07	0.0789606	0.0239475	-0.0550132	6	novel	chr6	127437495;127438180;127438181;127438215;127438223;127438404;127438406;127438409;127439710;127440117	127444282;127444282;127444282;127444282;127444282;127444282;127444282;127444282;127444282;127444282	-	-0.0440165
ENSG00000189367.15_3	KIAA0408	3'Ext	zanovello_shsy5y_curve_0075	137.85	2.40392e-20	2.47291e-18	0.0869722	0.0196168	-0.0673553	6	novel	chr6	127437495;127438180;127438181;127438215;127438223;127438404;127438406;127438409;127439710;127440117	127444282;127444282;127444282;127444282;127444282;127444282;127444282;127444282;127444282;127444282	-	-0.0440165
ENSG00000189367.15_3	KIAA0408	3'Ext	zanovello_skndz_curve_1	873.601	0.000622987	0.00701899	0.0887899	0.0536661	-0.0351238	6	novel	chr6	127437495;127438180;127438181;127438215;127438223;127438404;127438406;127438409;127439710;127440117	127444282;127444282;127444282;127444282;127444282;127444282;127444282;127444282;127444282;127444282	-	-0.0440165
ENSG00000189367.15_2	KIAA0408	3'Shortening	brown_i3_cortical	4285.92	0.000225926	0.00573635	0.890774	0.91868	0.027906	6	annotated	chr6	127440343;127441048	127444282;127444282	-	0.0389987
ENSG00000189367.15_2	KIAA0408	3'Shortening	seddighi_i3_cortical	9606.86	7.72546e-13	1.77912e-11	0.876239	0.901262	0.0250223	6	annotated	chr6	127440343;127441048	127444282;127444282	-	0.0389987
ENSG00000189367.15_2	KIAA0408	3'Shortening	zanovello_i3_cortical_upf1_tdp_tdpkd_upf1ctl_vs_tdpctl_upf1ctl	11401.3	1.57088e-24	1.19808e-22	0.860169	0.915905	0.0557363	6	annotated	chr6	127440343;127441048	127444282;127444282	-	0.0389987
ENSG00000189367.15_2	KIAA0408	3'Shortening	zanovello_shsy5y_chx_kd_ctl_vs_ctl_ctl	836.817	7.00335e-10	2.67788e-08	0.921039	0.971131	0.0500914	6	annotated	chr6	127440343;127441048	127444282;127444282	-	0.0389987
ENSG00000189367.15_2	KIAA0408	3'Shortening	zanovello_shsy5y_curve_0075	1109.65	4.67169e-24	6.02903e-22	0.913028	0.980383	0.0673553	6	annotated	chr6	127440343;127441048	127444282;127444282	-	0.0389987
ENSG00000189367.15_2	KIAA0408	3'Shortening	zanovello_skndz_curve_1	6576.17	0.000514014	0.00596699	0.90747	0.933485	0.0260147	6	annotated	chr6	127440343;127441048	127444282;127444282	-	0.0389987
ENSG00000123643.13_6	SLC36A1	ALE	brown_i3_cortical	225.084	3.5037e-16	4.17237e-14	0.0222613	0.0435269	0.0212656	6	novel	chr5	151539253;151539253	151539888;151548933	+	0.0378559
ENSG00000123643.13_6	SLC36A1	ALE	humphrey_i3_cortical	116.025	1.36063e-16	1.68306e-14	0.0174294	0.107061	0.0896314	6	novel	chr5	151539253;151539253	151539888;151548933	+	0.0378559
ENSG00000123643.13_6	SLC36A1	ALE	seddighi_i3_cortical	269.563	2.6879e-12	5.84786e-11	0.0320829	0.0756321	0.0435492	6	novel	chr5	151539253;151539253	151539888;151548933	+	0.0378559
ENSG00000123643.13_6	SLC36A1	ALE	zanovello_i3_cortical_upf1_tdp_tdpkd_upf1ctl_vs_tdpctl_upf1ctl	362.615	1.1864e-61	2.02685e-59	0.0367423	0.097294	0.0605517	6	novel	chr5	151539253;151539253	151539888;151548933	+	0.0378559
ENSG00000123643.13_6	SLC36A1	ALE	zanovello_shsy5y_chx_kd_ctl_vs_ctl_ctl	38.6519	0.000664091	0.00654214	0.00289074	0.0279706	0.0250798	6	novel	chr5	151539253;151539253	151539888;151548933	+	0.0378559
ENSG00000123643.13_6	SLC36A1	ALE	zanovello_shsy5y_curve_0075	49.5414	5.6748e-05	0.000671329	0.00381547	0.0359782	0.0321627	6	novel	chr5	151539253;151539253	151539888;151548933	+	0.0378559
ENSG00000129993.15_1	CBFA2T3	3'Shortening	brown_i3_cortical	1509.06	4.35228e-12	3.75495e-10	0.982305	0.959437	-0.0228679	6	annotated	chr16	88874858;88875525;88876228	88877275;88877275;88877275	-	-0.0351867
ENSG00000129993.15_1	CBFA2T3	3'Shortening	humphrey_i3_cortical	1176.31	5.29638e-25	1.23542e-22	0.969924	0.914123	-0.055801	6	annotated	chr16	88874858;88875525;88876228	88877275;88877275;88877275	-	-0.0351867
ENSG00000129993.15_1	CBFA2T3	3'Shortening	klim_i3_motor	328.438	4.34085e-10	1.1484e-07	0.975184	0.946411	-0.0287727	6	annotated	chr16	88874858;88875525;88876228	88877275;88877275;88877275	-	-0.0351867
ENSG00000129993.15_1	CBFA2T3	3'Shortening	seddighi_i3_cortical	3128.32	3.37287e-42	2.65507e-40	0.973916	0.92609	-0.0478259	6	annotated	chr16	88874858;88875525;88876228	88877275;88877275;88877275	-	-0.0351867
ENSG00000129993.15_1	CBFA2T3	3'Shortening	zanovello_i3_cortical_upf1_tdp_tdpkd_upf1ctl_vs_tdpctl_upf1ctl	1245.53	4.39817e-09	1.32753e-07	0.96764	0.933165	-0.034475	6	annotated	chr16	88874858;88875525;88876228	88877275;88877275;88877275	-	-0.0351867
ENSG00000129993.15_1	CBFA2T3	3'Shortening	zanovello_shsy5y_curve_0075	375.473	1.35628e-06	2.56033e-05	0.984603	0.948705	-0.0358984	6	annotated	chr16	88874858;88875525;88876228	88877275;88877275;88877275	-	-0.0351867
ENSG00000129993.15_2	CBFA2T3	3'Ext	brown_i3_cortical	167.821	1.38867e-10	1.03904e-08	0.0176951	0.0405629	0.0228679	6	novel	chr16	88870860;88872077;88872845	88877275;88877275;88877275	-	0.0351867
ENSG00000129993.15_2	CBFA2T3	3'Ext	humphrey_i3_cortical	177.342	5.67558e-25	1.2871e-22	0.0300756	0.0858766	0.055801	6	novel	chr16	88870860;88872077;88872845	88877275;88877275;88877275	-	0.0351867
ENSG00000129993.15_2	CBFA2T3	3'Ext	klim_i3_motor	41.7704	1.13509e-09	2.89569e-07	0.024816	0.0535887	0.0287727	6	novel	chr16	88870860;88872077;88872845	88877275;88877275;88877275	-	0.0351867
ENSG00000129993.15_2	CBFA2T3	3'Ext	seddighi_i3_cortical	460.285	8.72942e-42	6.63053e-40	0.0260837	0.0739095	0.0478259	6	novel	chr16	88870860;88872077;88872845	88877275;88877275;88877275	-	0.0351867
ENSG00000129993.15_2	CBFA2T3	3'Ext	zanovello_i3_cortical_upf1_tdp_tdpkd_upf1ctl_vs_tdpctl_upf1ctl	210.961	1.42817e-08	4.09376e-07	0.0323599	0.0668349	0.034475	6	novel	chr16	88870860;88872077;88872845	88877275;88877275;88877275	-	0.0351867
ENSG00000129993.15_2	CBFA2T3	3'Ext	zanovello_shsy5y_curve_0075	43.0032	1.60544e-05	0.000225652	0.0153965	0.0512949	0.0358984	6	novel	chr16	88870860;88872077;88872845	88877275;88877275;88877275	-	0.0351867
ENSG00000138107.13_2	ACTR1A	3'Shortening	brown_i3_cortical	8451.46	3.85906e-05	0.00123126	0.985938	0.958396	-0.0275422	6	annotated	chr10	102479229;102479230;102480795	102480965;102480965;102480965	-	-0.0274243
ENSG00000138107.13_2	ACTR1A	3'Shortening	humphrey_i3_cortical	2690.36	4.60943e-06	0.000113348	0.960851	0.929104	-0.0317472	6	annotated	chr10	102479229;102479230;102480795	102480965;102480965;102480965	-	-0.0274243
ENSG00000138107.13_2	ACTR1A	3'Shortening	seddighi_i3_cortical	13193.9	3.25045e-12	7.03641e-11	0.970017	0.943821	-0.0261962	6	annotated	chr10	102479229;102479230;102480795	102480965;102480965;102480965	-	-0.0274243
ENSG00000138107.13_2	ACTR1A	3'Shortening	zanovello_i3_cortical_upf1_tdp_tdpkd_upf1ctl_vs_tdpctl_upf1ctl	5613.23	2.30764e-11	8.87922e-10	0.972248	0.938628	-0.0336196	6	annotated	chr10	102479229;102479230;102480795	102480965;102480965;102480965	-	-0.0274243
ENSG00000138107.13_2	ACTR1A	3'Shortening	zanovello_shsy5y_chx_kd_ctl_vs_ctl_ctl	3680.9	7.52878e-06	0.000131408	0.989333	0.964738	-0.0245956	6	annotated	chr10	102479229;102479230;102480795	102480965;102480965;102480965	-	-0.0274243
ENSG00000138107.13_2	ACTR1A	3'Shortening	zanovello_skndz_curve_1	2957.05	0.000681665	0.0075744	0.983385	0.956078	-0.0273064	6	annotated	chr10	102479229;102479230;102480795	102480965;102480965;102480965	-	-0.0274243
ENSG00000138107.13_3	ACTR1A	3'Ext	brown_i3_cortical	328.327	6.90633e-05	0.00206336	0.00996877	0.020385	0.0104163	6	novel	chr10	102478882;102478906	102480965;102480965	-	0.0267513
ENSG00000138107.13_3	ACTR1A	3'Ext	humphrey_i3_cortical	191.502	4.66458e-06	0.000114017	0.0391493	0.0708964	0.0317472	6	novel	chr10	102478882;102478906	102480965;102480965	-	0.0267513
ENSG00000138107.13_3	ACTR1A	3'Ext	seddighi_i3_cortical	628.164	3.95566e-12	8.49928e-11	0.0299827	0.0561789	0.0261962	6	novel	chr10	102478882;102478906	102480965;102480965	-	0.0267513
ENSG00000138107.13_3	ACTR1A	3'Ext	zanovello_i3_cortical_upf1_tdp_tdpkd_upf1ctl_vs_tdpctl_upf1ctl	309.144	8.76505e-11	3.10668e-09	0.0277524	0.061372	0.0336196	6	novel	chr10	102478882;102478906	102480965;102480965	-	0.0267513
ENSG00000138107.13_3	ACTR1A	3'Ext	zanovello_shsy5y_chx_kd_ctl_vs_ctl_ctl	153.597	1.43439e-05	0.000231815	0.0106666	0.0352622	0.0245956	6	novel	chr10	102478882;102478906	102480965;102480965	-	0.0267513
ENSG00000138107.13_3	ACTR1A	3'Ext	zanovello_skndz_curve_1	101.606	0.00167672	0.0161387	0.0166155	0.0439219	0.0273064	6	novel	chr10	102478882;102478906	102480965;102480965	-	0.0267513
ENSG00000113761.12_4	ZNF346	Complex	brown_i3_cortical	368.928	9.87268e-06	0.000361252	0.0406851	0.0188999	-0.0217852	6	novel	chr5	177064602;177064602;177064602;177064602;177064602;177064602;177064602;177064602;177064602;177064602;177064602	177068891;177069093;177069155;177070039;177073301;177073749;177075125;177075130;177075923;177077078;177077419	+	-0.0227111
ENSG00000113761.12_4	ZNF346	Complex	brown_skndz	394.185	1.90272e-14	3.69128e-12	0.0277127	0.0619838	0.0342711	6	novel	chr5	177064602;177064602;177064602;177064602;177064602;177064602;177064602;177064602;177064602;177064602;177064602	177068891;177069093;177069155;177070039;177073301;177073749;177075125;177075130;177075923;177077078;177077419	+	-0.0227111
ENSG00000113761.12_4	ZNF346	Complex	klim_i3_motor	191.549	7.31349e-06	0.000967412	0.0716277	0.0479908	-0.0236369	6	novel	chr5	177064602;177064602;177064602;177064602;177064602;177064602;177064602;177064602;177064602;177064602;177064602	177068891;177069093;177069155;177070039;177073301;177073749;177075125;177075130;177075923;177077078;177077419	+	-0.0227111
ENSG00000113761.12_4	ZNF346	Complex	seddighi_i3_cortical	745.658	3.42506e-31	1.92582e-29	0.0625605	0.0244547	-0.0381058	6	novel	chr5	177064602;177064602;177064602;177064602;177064602;177064602;177064602;177064602;177064602;177064602;177064602	177068891;177069093;177069155;177070039;177073301;177073749;177075125;177075130;177075923;177077078;177077419	+	-0.0227111
ENSG00000113761.12_4	ZNF346	Complex	zanovello_i3_cortical_upf1_tdp_tdpkd_upf1ctl_vs_tdpctl_upf1ctl	554.152	9.142e-16	4.91138e-14	0.0849436	0.038555	-0.0463886	6	novel	chr5	177064602;177064602;177064602;177064602;177064602;177064602;177064602;177064602;177064602;177064602;177064602	177068891;177069093;177069155;177070039;177073301;177073749;177075125;177075130;177075923;177077078;177077419	+	-0.0227111
ENSG00000113761.12_4	ZNF346	Complex	zanovello_skndz_curve_1	688.484	0.000410342	0.00496993	0.0793797	0.123352	0.0439726	6	novel	chr5	177064602;177064602;177064602;177064602;177064602;177064602;177064602;177064602;177064602;177064602;177064602	177068891;177069093;177069155;177070039;177073301;177073749;177075125;177075130;177075923;177077078;177077419	+	-0.0227111
ENSG00000130707.18_1	ASS1	3'Shortening	brown_i3_cortical	221.377	6.19053e-12	5.28697e-10	0.957841	0.983629	0.0257875	6	annotated	chr9	130500976;130500976	130501178;130501274	+	0.0225324
ENSG00000130707.18_1	ASS1	3'Shortening	brown_skndz	538.606	1.66179e-08	8.79237e-07	0.974257	0.993535	0.0192773	6	annotated	chr9	130500976;130500976	130501178;130501274	+	0.0225324
ENSG00000130707.18_1	ASS1	3'Shortening	humphrey_i3_cortical	172.503	5.08426e-05	0.00090827	0.977161	0.993437	0.016276	6	annotated	chr9	130500976;130500976	130501178;130501274	+	0.0225324
ENSG00000130707.18_1	ASS1	3'Shortening	seddighi_i3_cortical	181.257	7.37118e-58	8.28922e-56	0.931328	0.987371	0.0560434	6	annotated	chr9	130500976;130500976	130501178;130501274	+	0.0225324
ENSG00000130707.18_1	ASS1	3'Shortening	zanovello_i3_cortical_upf1_tdp_tdpkd_upf1ctl_vs_tdpctl_upf1ctl	229.485	2.29811e-08	6.41517e-07	0.926133	0.973957	0.0478243	6	annotated	chr9	130500976;130500976	130501178;130501274	+	0.0225324
ENSG00000130707.18_1	ASS1	3'Shortening	zanovello_skndz_curve_1	794.351	2.00203e-23	2.38505e-21	0.980349	0.998331	0.0179825	6	annotated	chr9	130500976;130500976	130501178;130501274	+	0.0225324
ENSG00000130707.18_2	ASS1	3'Ext	brown_i3_cortical	80.5504	8.55338e-11	6.51521e-09	0.0421587	0.0163712	-0.0257875	6	novel	chr9	130500976;130500976;130500976	130502338;130502347;130502356	+	-0.0225324
ENSG00000130707.18_2	ASS1	3'Ext	brown_skndz	191.689	6.37029e-08	2.96601e-06	0.0257427	0.00646545	-0.0192773	6	novel	chr9	130500976;130500976;130500976	130502338;130502347;130502356	+	-0.0225324
ENSG00000130707.18_2	ASS1	3'Ext	humphrey_i3_cortical	38.855	5.26362e-05	0.000930134	0.0228388	0.00656273	-0.016276	6	novel	chr9	130500976;130500976;130500976	130502338;130502347;130502356	+	-0.0225324
ENSG00000130707.18_2	ASS1	3'Ext	seddighi_i3_cortical	98.5223	9.05446e-57	9.67933e-55	0.0686724	0.012629	-0.0560434	6	novel	chr9	130500976;130500976;130500976	130502338;130502347;130502356	+	-0.0225324
ENSG00000130707.18_2	ASS1	3'Ext	zanovello_i3_cortical_upf1_tdp_tdpkd_upf1ctl_vs_tdpctl_upf1ctl	117.633	4.75527e-08	1.27334e-06	0.0738671	0.0260428	-0.0478243	6	novel	chr9	130500976;130500976;130500976	130502338;130502347;130502356	+	-0.0225324
ENSG00000130707.18_2	ASS1	3'Ext	zanovello_skndz_curve_1	81.978	9.82707e-19	9.39649e-17	0.019651	0.00166852	-0.0179825	6	novel	chr9	130500976;130500976;130500976	130502338;130502347;130502356	+	-0.0225324
ENSG00000113161.17_5	HMGCR	3'Shortening	brown_i3_cortical	8009.09	1.36926e-05	0.000486433	0.949095	0.927424	-0.0216705	6	annotated	chr5	75360288;75360288;75360288;75360288;75360288	75360482;75360529;75360758;75361423;75362101	+	-0.0219461
ENSG00000113161.17_5	HMGCR	3'Shortening	humphrey_i3_cortical	4803.59	3.11062e-16	3.77602e-14	0.989298	0.939492	-0.0498058	6	annotated	chr5	75360288;75360288;75360288;75360288;75360288	75360482;75360529;75360758;75361423;75362101	+	-0.0219461
ENSG00000113161.17_5	HMGCR	3'Shortening	seddighi_i3_cortical	10964.7	2.13449e-22	8.47825e-21	0.96873	0.946508	-0.0222216	6	annotated	chr5	75360288;75360288;75360288;75360288;75360288	75360482;75360529;75360758;75361423;75362101	+	-0.0219461
ENSG00000113161.17_5	HMGCR	3'Shortening	zanovello_i3_cortical_upf1_tdp_tdpkd_upf1ctl_vs_tdpctl_upf1ctl	11827	1.63854e-29	1.48898e-27	0.975459	0.945379	-0.0300806	6	annotated	chr5	75360288;75360288;75360288;75360288;75360288	75360482;75360529;75360758;75361423;75362101	+	-0.0219461
ENSG00000113161.17_5	HMGCR	3'Shortening	zanovello_shsy5y_chx_kd_ctl_vs_ctl_ctl	870.049	0.000987258	0.0091088	0.978237	0.978892	0.00065442	6	annotated	chr5	75360288;75360288;75360288;75360288;75360288	75360482;75360529;75360758;75361423;75362101	+	-0.0219461
ENSG00000113161.17_5	HMGCR	3'Shortening	zanovello_skndz_curve_1	6373.39	0.00529449	0.0406284	0.97653	0.96247	-0.0140603	6	annotated	chr5	75360288;75360288;75360288;75360288;75360288	75360482;75360529;75360758;75361423;75362101	+	-0.0219461
ENSG00000188807.13_1	TMEM201	IPA	brown_skndz	405.104	6.93432e-05	0.00120204	0.662048	0.542431	-0.119616	6	annotated	chr1	9602273	9604954	+	-0.0200943
ENSG00000188807.13_1	TMEM201	IPA	humphrey_i3_cortical	253.865	0.00284011	0.0233031	0.36761	0.447003	0.0793929	6	annotated	chr1	9602273	9604954	+	-0.0200943
ENSG00000188807.13_1	TMEM201	IPA	seddighi_i3_cortical	2232.22	0.000103092	0.000809316	0.681194	0.718004	0.03681	6	annotated	chr1	9602273	9604954	+	-0.0200943
ENSG00000188807.13_1	TMEM201	IPA	zanovello_i3_cortical_upf1_tdp_tdpkd_upf1ctl_vs_tdpctl_upf1ctl	671.442	0.00268419	0.0227241	0.493537	0.551221	0.0576848	6	annotated	chr1	9602273	9604954	+	-0.0200943
ENSG00000188807.13_1	TMEM201	IPA	zanovello_shsy5y_chx_kd_ctl_vs_ctl_ctl	915.751	0.00294476	0.0222447	0.529751	0.452753	-0.0769986	6	annotated	chr1	9602273	9604954	+	-0.0200943
ENSG00000188807.13_1	TMEM201	IPA	zanovello_shsy5y_curve_0075	652.768	5.05011e-34	1.08623e-31	0.546317	0.282966	-0.26335	6	annotated	chr1	9602273	9604954	+	-0.0200943
ENSG00000149295.14_3	DRD2	3'Shortening	brown_i3_cortical	650.119	0.00309237	0.0457952	0.78965	0.849026	0.0593762	6	annotated	chr11	113409605;113409615;113409616;113409913	113410920;113410920;113410920;113410920	-	-0.0180604
ENSG00000149295.14_3	DRD2	3'Shortening	brown_skndz	855.399	4.51486e-11	4.18035e-09	0.900502	0.821861	-0.0786406	6	annotated	chr11	113409605;113409615;113409616;113409913	113410920;113410920;113410920;113410920	-	-0.0180604
ENSG00000149295.14_3	DRD2	3'Shortening	seddighi_i3_cortical	2727.7	7.97651e-16	2.20667e-14	0.923779	0.907185	-0.0165944	6	annotated	chr11	113409605;113409615;113409616;113409913	113410920;113410920;113410920;113410920	-	-0.0180604
ENSG00000149295.14_3	DRD2	3'Shortening	zanovello_shsy5y_chx_kd_ctl_vs_ctl_ctl	1829.62	0.00212951	0.0169311	0.86609	0.850731	-0.0153589	6	annotated	chr11	113409605;113409615;113409616;113409913	113410920;113410920;113410920;113410920	-	-0.0180604
ENSG00000149295.14_3	DRD2	3'Shortening	zanovello_shsy5y_curve_0075	511.429	0.000613812	0.00507199	0.903017	0.834856	-0.0681607	6	annotated	chr11	113409605;113409615;113409616;113409913	113410920;113410920;113410920;113410920	-	-0.0180604
ENSG00000149295.14_3	DRD2	3'Shortening	zanovello_skndz_curve_1	456.958	0.00114136	0.0117984	0.836944	0.817417	-0.0195265	6	annotated	chr11	113409605;113409615;113409616;113409913	113410920;113410920;113410920;113410920	-	-0.0180604
ENSG00000182534.14_1	MXRA7	ALE	brown_i3_cortical	7308.71	1.36434e-08	7.9555e-07	0.939294	0.952664	0.0133702	6	annotated	chr17	76679566;76679569;76679571	76680879;76680879;76680879	-	0.017284
ENSG00000182534.14_1	MXRA7	ALE	seddighi_i3_cortical	9841.42	3.73919e-15	1.00865e-13	0.921413	0.934184	0.0127711	6	annotated	chr17	76679566;76679569;76679571	76680879;76680879;76680879	-	0.017284
ENSG00000182534.14_1	MXRA7	ALE	zanovello_i3_cortical_upf1_tdp_tdpkd_upf1ctl_vs_tdpctl_upf1ctl	9616.76	6.40517e-13	2.72204e-11	0.901966	0.923163	0.0211977	6	annotated	chr17	76679566;76679569;76679571	76680879;76680879;76680879	-	0.017284
ENSG00000182534.14_1	MXRA7	ALE	zanovello_shsy5y_chx_kd_ctl_vs_ctl_ctl	6210.9	1.02066e-26	1.42854e-24	0.841482	0.893311	0.0518291	6	annotated	chr17	76679566;76679569;76679571	76680879;76680879;76680879	-	0.017284
ENSG00000182534.14_1	MXRA7	ALE	zanovello_shsy5y_curve_0075	5819.78	0.000263285	0.00248929	0.867173	0.888387	0.0212142	6	annotated	chr17	76679566;76679569;76679571	76680879;76680879;76680879	-	0.017284
ENSG00000182534.14_1	MXRA7	ALE	zanovello_skndz_curve_1	9661.71	1.99192e-10	8.04184e-09	0.966891	0.97683	0.0099393	6	annotated	chr17	76679566;76679569;76679571	76680879;76680879;76680879	-	0.017284
ENSG00000182534.14_3	MXRA7	ALE	brown_i3_cortical	1944.63	1.87263e-08	1.06262e-06	0.0598285	0.0473359	-0.0124926	6	annotated	chr17	76672551	76677702	-	-0.0168251
ENSG00000182534.14_3	MXRA7	ALE	seddighi_i3_cortical	3555.49	3.89356e-15	1.04057e-13	0.0770761	0.0647512	-0.0123249	6	annotated	chr17	76672551	76677702	-	-0.0168251
ENSG00000182534.14_3	MXRA7	ALE	zanovello_i3_cortical_upf1_tdp_tdpkd_upf1ctl_vs_tdpctl_upf1ctl	3712.31	7.42308e-13	3.13901e-11	0.0975299	0.0763723	-0.0211576	6	annotated	chr17	76672551	76677702	-	-0.0168251
ENSG00000182534.14_3	MXRA7	ALE	zanovello_shsy5y_chx_kd_ctl_vs_ctl_ctl	4203.24	1.15089e-26	1.58099e-24	0.157788	0.105966	-0.051822	6	annotated	chr17	76672551	76677702	-	-0.0168251
ENSG00000182534.14_3	MXRA7	ALE	zanovello_shsy5y_curve_0075	3574.73	0.000271264	0.00255702	0.132827	0.110864	-0.0219636	6	annotated	chr17	76672551	76677702	-	-0.0168251
ENSG00000182534.14_3	MXRA7	ALE	zanovello_skndz_curve_1	1159.08	4.87627e-10	1.88489e-08	0.0331092	0.0231699	-0.0099393	6	annotated	chr17	76672551	76677702	-	-0.0168251
ENSG00000081791.9_6	DELE1	3'Ext	brown_skndz	145.888	4.80429e-06	0.000127095	0.0072688	0.0181067	0.0108379	6	novel	chr5	141938521;141938521;141938521	141942822;141944698;141944705	+	-0.0166546
ENSG00000081791.9_6	DELE1	3'Ext	seddighi_i3_cortical	1396.66	0.00427257	0.0209254	0.123961	0.0999947	-0.0239659	6	novel	chr5	141938521;141938521;141938521	141942822;141944698;141944705	+	-0.0166546
ENSG00000081791.9_6	DELE1	3'Ext	zanovello_i3_cortical_upf1_tdp_tdpkd_upf1ctl_vs_tdpctl_upf1ctl	524.614	0.00297327	0.0245863	0.0982034	0.0786506	-0.0195528	6	novel	chr5	141938521;141938521;141938521	141942822;141944698;141944705	+	-0.0166546
ENSG00000081791.9_6	DELE1	3'Ext	zanovello_shsy5y_chx_kd_ctl_vs_ctl_ctl	233.611	0.001821	0.0148919	0.0445301	0.0271743	-0.0173558	6	novel	chr5	141938521;141938521;141938521	141942822;141944698;141944705	+	-0.0166546
ENSG00000081791.9_6	DELE1	3'Ext	zanovello_shsy5y_curve_0075	157.897	0.00937832	0.045174	0.0397045	0.0237512	-0.0159533	6	novel	chr5	141938521;141938521;141938521	141942822;141944698;141944705	+	-0.0166546
ENSG00000081791.9_6	DELE1	3'Ext	zanovello_skndz_curve_1	216.77	3.68494e-06	7.94613e-05	0.0305369	0.0167369	-0.0138	6	novel	chr5	141938521;141938521;141938521	141942822;141944698;141944705	+	-0.0166546
ENSG00000113161.17_6	HMGCR	3'Ext	brown_i3_cortical	742.5	1.93569e-05	0.00067075	0.0153622	0.0261053	0.010743	6	novel	chr5	75360288;75360288;75360288	75362798;75364233;75364250	+	0.0152502
ENSG00000113161.17_6	HMGCR	3'Ext	humphrey_i3_cortical	484.296	3.14514e-16	3.77602e-14	0.00700925	0.0572569	0.0502477	6	novel	chr5	75360288;75360288;75360288	75362798;75364233;75364250	+	0.0152502
ENSG00000113161.17_6	HMGCR	3'Ext	seddighi_i3_cortical	1124.39	2.63244e-22	1.0361e-20	0.0188726	0.0386301	0.0197575	6	novel	chr5	75360288;75360288;75360288	75362798;75364233;75364250	+	0.0152502
ENSG00000113161.17_6	HMGCR	3'Ext	zanovello_i3_cortical_upf1_tdp_tdpkd_upf1ctl_vs_tdpctl_upf1ctl	1196.3	5.7154e-29	5.08551e-27	0.0196842	0.0464285	0.0267443	6	novel	chr5	75360288;75360288;75360288	75362798;75364233;75364250	+	0.0152502
ENSG00000113161.17_6	HMGCR	3'Ext	zanovello_shsy5y_chx_kd_ctl_vs_ctl_ctl	35.7683	0.00447317	0.0314223	0.00604419	0.0107331	0.00468887	6	novel	chr5	75360288;75360288;75360288	75362798;75364233;75364250	+	0.0152502
ENSG00000113161.17_6	HMGCR	3'Ext	zanovello_skndz_curve_1	594.157	0.00647601	0.0467805	0.0224541	0.0323847	0.00993066	6	novel	chr5	75360288;75360288;75360288	75362798;75364233;75364250	+	0.0152502
ENSG00000132912.13_2	DCTN4	3'Ext	brown_i3_cortical	299.231	0.00248845	0.0391804	0.0139342	0.0198897	0.00595543	6	novel	chr5	150704327	150711362	-	0.00865419
ENSG00000132912.13_2	DCTN4	3'Ext	brown_skndz	355.357	0.00104225	0.011323	0.0167079	0.0337376	0.0170297	6	novel	chr5	150704327	150711362	-	0.00865419
ENSG00000132912.13_2	DCTN4	3'Ext	humphrey_i3_cortical	360.199	8.28341e-05	0.00136342	0.0117041	0.0594872	0.0477831	6	novel	chr5	150704327	150711362	-	0.00865419
ENSG00000132912.13_2	DCTN4	3'Ext	klim_i3_motor	196.415	7.59762e-07	0.000135675	0.0278445	0.0391974	0.0113529	6	novel	chr5	150704327	150711362	-	0.00865419
ENSG00000132912.13_2	DCTN4	3'Ext	seddighi_i3_cortical	700.594	5.01306e-13	1.16688e-11	0.0193161	0.0245468	0.0052307	6	novel	chr5	150704327	150711362	-	0.00865419
ENSG00000132912.13_2	DCTN4	3'Ext	zanovello_skndz_curve_1	400.129	0.000493762	0.00578005	0.0161761	0.0221287	0.00595257	6	novel	chr5	150704327	150711362	-	0.00865419
ENSG00000132912.13_1	DCTN4	3'Shortening	brown_i3_cortical	4052.99	0.00157435	0.0276738	0.986066	0.98011	-0.00595543	6	annotated	chr5	150708440;150708748;150710858	150711362;150711362;150711362	-	-0.00865419
ENSG00000132912.13_1	DCTN4	3'Shortening	brown_skndz	4578.95	0.000642967	0.00770426	0.983292	0.966262	-0.0170297	6	annotated	chr5	150708440;150708748;150710858	150711362;150711362;150711362	-	-0.00865419
ENSG00000132912.13_1	DCTN4	3'Shortening	humphrey_i3_cortical	4628.75	8.25737e-05	0.00136342	0.988296	0.940513	-0.0477831	6	annotated	chr5	150708440;150708748;150710858	150711362;150711362;150711362	-	-0.00865419
ENSG00000132912.13_1	DCTN4	3'Shortening	klim_i3_motor	1642.07	6.49838e-07	0.000122152	0.972156	0.960803	-0.0113529	6	annotated	chr5	150708440;150708748;150710858	150711362;150711362;150711362	-	-0.00865419
ENSG00000132912.13_1	DCTN4	3'Shortening	seddighi_i3_cortical	8895.12	3.8877e-13	9.17263e-12	0.980684	0.975453	-0.0052307	6	annotated	chr5	150708440;150708748;150710858	150711362;150711362;150711362	-	-0.00865419
ENSG00000132912.13_1	DCTN4	3'Shortening	zanovello_skndz_curve_1	7180.43	0.000246244	0.00323007	0.983824	0.977871	-0.00595257	6	annotated	chr5	150708440;150708748;150710858	150711362;150711362;150711362	-	-0.00865419
ENSG00000204147.11_1	ASAH2B	3'Shortening	brown_skndz	858.678	0.0044158	0.0355182	0.916203	0.865336	-0.0508669	6	annotated	chr10	50754551;50754551	50754809;50757188	+	0.00627639
ENSG00000204147.11_1	ASAH2B	3'Shortening	humphrey_i3_cortical	723.089	0.00763645	0.0490284	0.853103	0.693136	-0.159967	6	annotated	chr10	50754551;50754551	50754809;50757188	+	0.00627639
ENSG00000204147.11_1	ASAH2B	3'Shortening	seddighi_i3_cortical	1667.62	1.02222e-06	1.20756e-05	0.812208	0.723632	-0.0885763	6	annotated	chr10	50754551;50754551	50754809;50757188	+	0.00627639
ENSG00000204147.11_1	ASAH2B	3'Shortening	zanovello_shsy5y_chx_kd_ctl_vs_ctl_ctl	573.044	0.00801904	0.0496875	0.86656	0.929979	0.0634196	6	annotated	chr10	50754551;50754551	50754809;50757188	+	0.00627639
ENSG00000204147.11_1	ASAH2B	3'Shortening	zanovello_shsy5y_curve_0075	534.64	0.00319034	0.0195553	0.786082	0.921386	0.135304	6	annotated	chr10	50754551;50754551	50754809;50757188	+	0.00627639
ENSG00000204147.11_1	ASAH2B	3'Shortening	zanovello_skndz_curve_1	659.991	0.000352671	0.00440354	0.664635	0.782887	0.118252	6	annotated	chr10	50754551;50754551	50754809;50757188	+	0.00627639
ENSG00000160193.12_2	WDR4	Complex	brown_i3_cortical	590.435	0.00200449	0.0335604	0.411284	0.253117	-0.158167	5	novel	chr21	42847058;42847062;42847068	42850040;42850040;42850040	-	-0.338618
ENSG00000160193.12_2	WDR4	Complex	brown_shsy5y	355.775	0.00059803	0.0361302	0.319965	0.171626	-0.148339	5	novel	chr21	42847058;42847062;42847068	42850040;42850040;42850040	-	-0.338618
ENSG00000160193.12_2	WDR4	Complex	zanovello_shsy5y_chx_kd_ctl_vs_ctl_ctl	703.276	4.2373e-20	4.69138e-18	0.477242	0.132423	-0.344819	5	novel	chr21	42847058;42847062;42847068	42850040;42850040;42850040	-	-0.338618
ENSG00000160193.12_2	WDR4	Complex	zanovello_shsy5y_curve_0075	532.667	2.25196e-23	2.75593e-21	0.395981	0.0573628	-0.338618	5	novel	chr21	42847058;42847062;42847068	42850040;42850040;42850040	-	-0.338618
ENSG00000160193.12_2	WDR4	Complex	zanovello_skndz_curve_1	659.261	6.86329e-23	7.91675e-21	0.53989	0.160931	-0.378959	5	novel	chr21	42847058;42847062;42847068	42850040;42850040;42850040	-	-0.338618
ENSG00000165061.15_2	ZMAT4	3'Shortening	humphrey_i3_cortical	65.7184	4.55662e-06	0.000112728	0.838276	0.4372	-0.401077	5	annotated	chr8	40530590	40532238	-	-0.258922
ENSG00000165061.15_3	ZMAT4	3'Ext	humphrey_i3_cortical	312.328	4.40198e-06	0.000109901	0.161724	0.5628	0.401077	5	novel	chr8	40519745	40532238	-	0.258922
ENSG00000165061.15_2	ZMAT4	3'Shortening	seddighi_i3_cortical	28.2823	5.97407e-11	1.19744e-09	0.794109	0.526917	-0.267192	5	annotated	chr8	40530590	40532238	-	-0.258922
ENSG00000165061.15_3	ZMAT4	3'Ext	seddighi_i3_cortical	107.784	1.06162e-11	2.2421e-10	0.205891	0.473083	0.267192	5	novel	chr8	40519745	40532238	-	0.258922
ENSG00000165061.15_2	ZMAT4	3'Shortening	zanovello_i3_cortical_upf1_tdp_tdpkd_upf1ctl_vs_tdpctl_upf1ctl	233.66	3.50439e-25	2.74628e-23	0.730876	0.553508	-0.177368	5	annotated	chr8	40530590	40532238	-	-0.258922
ENSG00000165061.15_3	ZMAT4	3'Ext	zanovello_i3_cortical_upf1_tdp_tdpkd_upf1ctl_vs_tdpctl_upf1ctl	1103.47	4.12128e-27	3.45137e-25	0.269124	0.446492	0.177368	5	novel	chr8	40519745	40532238	-	0.258922
ENSG00000165061.15_2	ZMAT4	3'Shortening	zanovello_shsy5y_chx_kd_ctl_vs_ctl_ctl	22.7225	0.00105692	0.0096555	0.825341	0.566419	-0.258922	5	annotated	chr8	40530590	40532238	-	-0.258922
ENSG00000165061.15_3	ZMAT4	3'Ext	zanovello_shsy5y_chx_kd_ctl_vs_ctl_ctl	60.9009	0.000501908	0.00508662	0.174659	0.433581	0.258922	5	novel	chr8	40519745	40532238	-	0.258922
ENSG00000165061.15_2	ZMAT4	3'Shortening	zanovello_shsy5y_curve_0075	49.424	0.000542271	0.00456588	0.793048	0.650421	-0.142627	5	annotated	chr8	40530590	40532238	-	-0.258922
ENSG00000165061.15_3	ZMAT4	3'Ext	zanovello_shsy5y_curve_0075	139.752	0.000211286	0.00207428	0.113454	0.349579	0.236125	5	novel	chr8	40519745	40532238	-	0.258922
ENSG00000189007.16_2	ADAT2	IPA	seddighi_i3_cortical	45.4742	1.33594e-07	1.84791e-06	0.252598	0.373404	0.120807	5	novel	chr6	143442569	143444969	-	0.178045
ENSG00000189007.16_2	ADAT2	IPA	zanovello_i3_cortical_upf1_tdp_tdpkd_upf1ctl_vs_tdpctl_upf1ctl	33.73	2.29667e-05	0.000359966	0.138293	0.277759	0.139466	5	novel	chr6	143442569	143444969	-	0.178045
ENSG00000189007.16_2	ADAT2	IPA	zanovello_shsy5y_chx_kd_ctl_vs_ctl_ctl	114.57	1.04314e-06	2.25598e-05	0.342153	0.558458	0.216305	5	novel	chr6	143442569	143444969	-	0.178045
ENSG00000189007.16_2	ADAT2	IPA	zanovello_shsy5y_curve_0075	62.3784	4.44048e-06	7.38138e-05	0.203618	0.400289	0.196671	5	novel	chr6	143442569	143444969	-	0.178045
ENSG00000189007.16_2	ADAT2	IPA	zanovello_skndz_curve_1	410.823	0.000480924	0.00567349	0.351179	0.529224	0.178045	5	novel	chr6	143442569	143444969	-	0.178045
ENSG00000112541.19_11	PDE10A	ALE	brown_shsy5y	1971.24	0.000358477	0.0258301	0.333761	0.489757	0.155996	5	annotated	chr6	165327289	165333127	-	0.172328
ENSG00000112541.19_11	PDE10A	ALE	humphrey_i3_cortical	1747.27	0.00206192	0.0183772	0.321887	0.525385	0.203499	5	annotated	chr6	165327289	165333127	-	0.172328
ENSG00000112541.19_11	PDE10A	ALE	zanovello_i3_cortical_upf1_tdp_tdpkd_upf1ctl_vs_tdpctl_upf1ctl	3187.47	3.14123e-15	1.57838e-13	0.247134	0.419462	0.172328	5	annotated	chr6	165327289	165333127	-	0.172328
ENSG00000112541.19_11	PDE10A	ALE	zanovello_shsy5y_chx_kd_ctl_vs_ctl_ctl	673.925	2.30727e-06	4.6009e-05	0.135276	0.190637	0.0553607	5	annotated	chr6	165327289	165333127	-	0.172328
ENSG00000112541.19_11	PDE10A	ALE	zanovello_shsy5y_curve_0075	344.949	5.11598e-32	1.03752e-29	0.202376	0.560378	0.358002	5	annotated	chr6	165327289	165333127	-	0.172328
ENSG00000156017.13_2	CARNMT1	IPA	brown_i3_cortical	150.466	1.8505e-07	9.2035e-06	0.228887	0.422527	0.193641	5	novel	chr9	75009738;75009739;75009764;75015225;75016027	75016267;75016267;75016267;75016267;75016267	-	0.162062
ENSG00000156017.13_2	CARNMT1	IPA	seddighi_i3_cortical	182.014	8.70408e-05	0.000692726	0.247641	0.400892	0.153251	5	novel	chr9	75009738;75009739;75009764;75015225;75016027	75016267;75016267;75016267;75016267;75016267	-	0.162062
ENSG00000156017.13_2	CARNMT1	IPA	zanovello_i3_cortical_upf1_tdp_tdpkd_upf1ctl_vs_tdpctl_upf1ctl	584.995	8.26122e-06	0.000142273	0.256246	0.418308	0.162062	5	novel	chr9	75009738;75009739;75009764;75015225;75016027	75016267;75016267;75016267;75016267;75016267	-	0.162062
ENSG00000156017.13_2	CARNMT1	IPA	zanovello_shsy5y_chx_kd_ctl_vs_ctl_ctl	97.291	0.000214256	0.00246793	0.152261	0.328472	0.176211	5	novel	chr9	75009738;75009739;75009764;75015225;75016027	75016267;75016267;75016267;75016267;75016267	-	0.162062
ENSG00000156017.13_2	CARNMT1	IPA	zanovello_skndz_curve_1	240.758	0.00212288	0.0196023	0.0969133	0.157903	0.0609898	5	novel	chr9	75009738;75009739;75009764;75015225;75016027	75016267;75016267;75016267;75016267;75016267	-	0.162062
ENSG00000221923.9_4	ZNF880	ALE	brown_skndz	543.059	0.00391117	0.0322879	0.787487	0.906432	0.118944	5	annotated	chr19	52383849	52385795	+	-0.1568
ENSG00000221923.9_4	ZNF880	ALE	humphrey_i3_cortical	281.618	0.00144003	0.0138637	0.656612	0.431754	-0.224859	5	annotated	chr19	52383849	52385795	+	-0.1568
ENSG00000221923.9_4	ZNF880	ALE	zanovello_i3_cortical_upf1_tdp_tdpkd_upf1ctl_vs_tdpctl_upf1ctl	555.698	4.84095e-05	0.000694981	0.680808	0.567927	-0.112881	5	annotated	chr19	52383849	52385795	+	-0.1568
ENSG00000221923.9_4	ZNF880	ALE	zanovello_shsy5y_chx_kd_ctl_vs_ctl_ctl	396.422	6.7102e-06	0.000119082	0.487246	0.330446	-0.1568	5	annotated	chr19	52383849	52385795	+	-0.1568
ENSG00000221923.9_4	ZNF880	ALE	zanovello_shsy5y_curve_0075	336.979	6.27525e-05	0.000730192	0.50811	0.27455	-0.23356	5	annotated	chr19	52383849	52385795	+	-0.1568
ENSG00000101191.17_1	DIDO1	Complex	brown_shsy5y	337.12	0.000434269	0.0296587	0.521406	0.36985	-0.151555	5	annotated	chr20	62904998;62905003;62905005;62905006	62905886;62905886;62905886;62905601	-	-0.151555
ENSG00000101191.17_1	DIDO1	Complex	brown_skndz	390.008	3.5701e-07	1.29863e-05	0.559212	0.327936	-0.231276	5	annotated	chr20	62904998;62905003;62905005;62905006	62905886;62905886;62905886;62905601	-	-0.151555
ENSG00000101191.17_1	DIDO1	Complex	humphrey_i3_cortical	177.72	0.00144824	0.0138936	0.580676	0.364245	-0.216431	5	annotated	chr20	62904998;62905003;62905005;62905006	62905886;62905886;62905886;62905601	-	-0.151555
ENSG00000101191.17_1	DIDO1	Complex	klim_i3_motor	84.5451	0.000503536	0.0326978	0.471429	0.341256	-0.130173	5	annotated	chr20	62904998;62905003;62905005;62905006	62905886;62905886;62905886;62905601	-	-0.151555
ENSG00000101191.17_1	DIDO1	Complex	zanovello_shsy5y_chx_kd_ctl_vs_ctl_ctl	139.692	5.09689e-07	1.18152e-05	0.278392	0.174971	-0.103421	5	annotated	chr20	62904998;62905003;62905005;62905006	62905886;62905886;62905886;62905601	-	-0.151555
ENSG00000188171.17_3	ZNF626	ALE	brown_skndz	515.471	0.00321062	0.0278596	0.316536	0.44597	0.129434	5	novel	chr19	20622423;20624391;20625347	20625650;20625650;20625650	-	-0.149719
ENSG00000188171.17_3	ZNF626	ALE	humphrey_i3_cortical	511.884	0.000113852	0.00180483	0.52413	0.374411	-0.149719	5	novel	chr19	20622423;20624391;20625347	20625650;20625650;20625650	-	-0.149719
ENSG00000188171.17_3	ZNF626	ALE	klim_i3_motor	149.694	0.000545693	0.0348025	0.489424	0.363817	-0.125608	5	novel	chr19	20622423;20624391;20625347	20625650;20625650;20625650	-	-0.149719
ENSG00000188171.17_3	ZNF626	ALE	seddighi_i3_cortical	530.648	1.40226e-25	6.42443e-24	0.559654	0.367806	-0.191847	5	novel	chr19	20622423;20624391;20625347	20625650;20625650;20625650	-	-0.149719
ENSG00000188171.17_3	ZNF626	ALE	zanovello_i3_cortical_upf1_tdp_tdpkd_upf1ctl_vs_tdpctl_upf1ctl	924.543	7.99551e-11	2.84574e-09	0.544711	0.354078	-0.190633	5	novel	chr19	20622423;20624391;20625347	20625650;20625650;20625650	-	-0.149719
ENSG00000156017.13_3	CARNMT1	ALE	brown_i3_cortical	97.8015	4.00502e-07	1.84035e-05	0.704885	0.550536	-0.154349	5	annotated	chr9	74980790	74983868	-	-0.140156
ENSG00000156017.13_3	CARNMT1	ALE	seddighi_i3_cortical	185.094	8.68294e-05	0.00069168	0.722768	0.582612	-0.140156	5	annotated	chr9	74980790	74983868	-	-0.140156
ENSG00000156017.13_3	CARNMT1	ALE	zanovello_i3_cortical_upf1_tdp_tdpkd_upf1ctl_vs_tdpctl_upf1ctl	541.837	8.46409e-06	0.000145473	0.669464	0.54988	-0.119584	5	annotated	chr9	74980790	74983868	-	-0.140156
ENSG00000156017.13_3	CARNMT1	ALE	zanovello_shsy5y_chx_kd_ctl_vs_ctl_ctl	93.5944	0.00021912	0.00250838	0.842202	0.671528	-0.170674	5	annotated	chr9	74980790	74983868	-	-0.140156
ENSG00000156017.13_3	CARNMT1	ALE	zanovello_skndz_curve_1	848.378	0.00146919	0.0143503	0.896057	0.829522	-0.066535	5	annotated	chr9	74980790	74983868	-	-0.140156
ENSG00000164402.14_2	SEPTIN8	ALE	brown_i3_cortical	1207.72	1.01156e-10	7.63636e-09	0.28979	0.428218	0.138428	5	annotated	chr5	132756001;132756005;132758144	132758824;132758824;132758556	-	0.138428
ENSG00000164402.14_2	SEPTIN8	ALE	humphrey_i3_cortical	1303.32	6.30429e-05	0.00108354	0.546206	0.716581	0.170375	5	annotated	chr5	132756001;132756005;132758144	132758824;132758824;132758556	-	0.138428
ENSG00000164402.14_2	SEPTIN8	ALE	seddighi_i3_cortical	1574.07	1.91929e-183	6.15524e-181	0.240467	0.464194	0.223727	5	annotated	chr5	132756001;132756005;132758144	132758824;132758824;132758556	-	0.138428
ENSG00000164402.14_2	SEPTIN8	ALE	zanovello_i3_cortical_upf1_tdp_tdpkd_upf1ctl_vs_tdpctl_upf1ctl	2318.15	4.07528e-05	0.000596253	0.57363	0.671025	0.0973951	5	annotated	chr5	132756001;132756005;132758144	132758824;132758824;132758556	-	0.138428
ENSG00000164402.14_2	SEPTIN8	ALE	zanovello_skndz_curve_1	4118.2	1.23399e-40	2.71739e-38	0.887565	0.96543	0.0778654	5	annotated	chr5	132756001;132756005;132758144	132758824;132758824;132758556	-	0.138428
ENSG00000176273.15_1	SLC35G1	ALE	brown_shsy5y	256.001	0.000771185	0.0427036	0.143695	0.250833	0.107137	5	annotated	chr10	93900752	93903824	+	0.132192
ENSG00000176273.15_1	SLC35G1	ALE	brown_skndz	415.296	3.25271e-08	1.59657e-06	0.316565	0.50508	0.188515	5	annotated	chr10	93900752	93903824	+	0.132192
ENSG00000176273.15_1	SLC35G1	ALE	zanovello_shsy5y_chx_kd_ctl_vs_ctl_ctl	198.379	1.2598e-09	4.60354e-08	0.269099	0.424561	0.155462	5	annotated	chr10	93900752	93903824	+	0.132192
ENSG00000176273.15_1	SLC35G1	ALE	zanovello_shsy5y_curve_0075	174.785	0.00211635	0.0140918	0.169215	0.263214	0.0939989	5	annotated	chr10	93900752	93903824	+	0.132192
ENSG00000176273.15_1	SLC35G1	ALE	zanovello_skndz_curve_1	329.724	0.00610141	0.0448115	0.313615	0.445807	0.132192	5	annotated	chr10	93900752	93903824	+	0.132192
ENSG00000164975.16_4	SNAPC3	Complex	brown_skndz	243.433	8.20889e-05	0.00137539	0.324103	0.453383	0.129279	5	annotated,novel	chr9	15461806;15461806;15462991;15462991;15462991;15462991;15462991	15462460;15462864;15463123;15463125;15463146;15463369;15463499	+	0.129279
ENSG00000164975.16_4	SNAPC3	Complex	humphrey_i3_cortical	400.319	1.80427e-06	5.09692e-05	0.298478	0.527174	0.228696	5	annotated,novel	chr9	15461806;15461806;15462991;15462991;15462991;15462991;15462991	15462460;15462864;15463123;15463125;15463146;15463369;15463499	+	0.129279
ENSG00000164975.16_4	SNAPC3	Complex	zanovello_i3_cortical_upf1_tdp_tdpkd_upf1ctl_vs_tdpctl_upf1ctl	1271.55	0.000623653	0.00679496	0.497192	0.548298	0.0511062	5	annotated,novel	chr9	15461806;15461806;15462991;15462991;15462991;15462991;15462991	15462460;15462864;15463123;15463125;15463146;15463369;15463499	+	0.129279
ENSG00000164975.16_4	SNAPC3	Complex	zanovello_shsy5y_curve_0075	168.987	6.24775e-05	0.000728186	0.39677	0.291814	-0.104956	5	annotated,novel	chr9	15461806;15461806;15462991;15462991;15462991;15462991;15462991	15462460;15462864;15463123;15463125;15463146;15463369;15463499	+	0.129279
ENSG00000164975.16_4	SNAPC3	Complex	zanovello_skndz_curve_1	390.215	0.000648605	0.00726258	0.281926	0.430963	0.149036	5	annotated,novel	chr9	15461806;15461806;15462991;15462991;15462991;15462991;15462991	15462460;15462864;15463123;15463125;15463146;15463369;15463499	+	0.129279
ENSG00000141198.16_4	TOM1L1	Complex	brown_skndz	347.01	0.000702981	0.00826536	0.196507	0.113933	-0.0825743	5	annotated,novel	chr17	54937227;54937227;54937227;54939021;54939021;54942492;54942492	54937484;54938033;54938576;54940041;54942288;54943143;54943515	+	0.125254
ENSG00000141198.16_4	TOM1L1	Complex	humphrey_i3_cortical	300.257	9.48005e-06	0.000209176	0.41234	0.669244	0.256904	5	annotated,novel	chr17	54937227;54937227;54937227;54939021;54939021;54942492;54942492	54937484;54938033;54938576;54940041;54942288;54943143;54943515	+	0.125254
ENSG00000141198.16_4	TOM1L1	Complex	zanovello_shsy5y_chx_kd_ctl_vs_ctl_ctl	207.863	0.000326089	0.00352614	0.191553	0.316807	0.125254	5	annotated,novel	chr17	54937227;54937227;54937227;54939021;54939021;54942492;54942492	54937484;54938033;54938576;54940041;54942288;54943143;54943515	+	0.125254
ENSG00000141198.16_4	TOM1L1	Complex	zanovello_shsy5y_curve_0075	312.681	9.26107e-07	1.80591e-05	0.185324	0.318507	0.133183	5	annotated,novel	chr17	54937227;54937227;54937227;54939021;54939021;54942492;54942492	54937484;54938033;54938576;54940041;54942288;54943143;54943515	+	0.125254
ENSG00000141198.16_4	TOM1L1	Complex	zanovello_skndz_curve_1	545.409	3.17386e-05	0.000561179	0.129343	0.187741	0.0583974	5	annotated,novel	chr17	54937227;54937227;54937227;54939021;54939021;54942492;54942492	54937484;54938033;54938576;54940041;54942288;54943143;54943515	+	0.125254
ENSG00000181450.18_5	ZNF678	3'Ext	brown_skndz	209.304	3.43851e-07	1.26203e-05	0.310875	0.170561	-0.140314	5	novel	chr1	227677179;227677179;227677179;227677179;227677179;227677179;227677179	227679046;227679650;227679654;227679655;227679657;227679658;227679674	+	-0.120533
ENSG00000181450.18_5	ZNF678	3'Ext	klim_i3_motor	65.3188	0.000196308	0.0138834	0.337693	0.25673	-0.0809634	5	novel	chr1	227677179;227677179;227677179;227677179;227677179;227677179;227677179	227679046;227679650;227679654;227679655;227679657;227679658;227679674	+	-0.120533
ENSG00000181450.18_5	ZNF678	3'Ext	seddighi_i3_cortical	318.388	1.3e-23	5.60033e-22	0.407215	0.286682	-0.120533	5	novel	chr1	227677179;227677179;227677179;227677179;227677179;227677179;227677179	227679046;227679650;227679654;227679655;227679657;227679658;227679674	+	-0.120533
ENSG00000181450.18_5	ZNF678	3'Ext	zanovello_shsy5y_chx_kd_ctl_vs_ctl_ctl	126.541	1.59391e-08	4.96791e-07	0.292626	0.177734	-0.114892	5	novel	chr1	227677179;227677179;227677179;227677179;227677179;227677179;227677179	227679046;227679650;227679654;227679655;227679657;227679658;227679674	+	-0.120533
ENSG00000181450.18_5	ZNF678	3'Ext	zanovello_shsy5y_curve_0075	153.257	9.76166e-11	3.84935e-09	0.302486	0.153627	-0.14886	5	novel	chr1	227677179;227677179;227677179;227677179;227677179;227677179;227677179	227679046;227679650;227679654;227679655;227679657;227679658;227679674	+	-0.120533
ENSG00000116151.14_7	MORN1	3'Ext	humphrey_i3_cortical	36.4748	2.20713e-05	0.000439488	0.0782751	0.0262868	-0.0519882	5	novel	chr1	2350392	2355464	-	-0.119795
ENSG00000116151.14_7	MORN1	3'Ext	seddighi_i3_cortical	313.609	2.71653e-37	1.86686e-35	0.160695	0.0675863	-0.0931091	5	novel	chr1	2350392	2355464	-	-0.119795
ENSG00000116151.14_7	MORN1	3'Ext	zanovello_i3_cortical_upf1_tdp_tdpkd_upf1ctl_vs_tdpctl_upf1ctl	141.761	1.14089e-18	7.32744e-17	0.185741	0.0655405	-0.120201	5	novel	chr1	2350392	2355464	-	-0.119795
ENSG00000116151.14_7	MORN1	3'Ext	zanovello_shsy5y_chx_kd_ctl_vs_ctl_ctl	158.417	1.12488e-14	7.51743e-13	0.240459	0.0836412	-0.156818	5	novel	chr1	2350392	2355464	-	-0.119795
ENSG00000116151.14_7	MORN1	3'Ext	zanovello_shsy5y_curve_0075	74.3391	3.48757e-13	1.88967e-11	0.168189	0.0483942	-0.119795	5	novel	chr1	2350392	2355464	-	-0.119795
ENSG00000269713.8_5	NBPF9	3'Shortening	brown_i3_cortical	734.853	1.10359e-08	6.81084e-07	0.655567	0.541929	-0.113639	5	annotated	chr1	149054033;149054138;149055630	149055899;149055899;149055899	-	-0.117602
ENSG00000269713.8_5	NBPF9	3'Shortening	brown_skndz	2827.42	8.82082e-06	0.000207723	0.631936	0.724317	0.0923814	5	annotated	chr1	149054033;149054138;149055630	149055899;149055899;149055899	-	-0.117602
ENSG00000269713.8_5	NBPF9	3'Shortening	humphrey_i3_cortical	546.909	2.23947e-14	2.40566e-12	0.830632	0.64144	-0.189192	5	annotated	chr1	149054033;149054138;149055630	149055899;149055899;149055899	-	-0.117602
ENSG00000269713.8_5	NBPF9	3'Shortening	seddighi_i3_cortical	1063.58	1.45901e-26	7.09753e-25	0.731065	0.613463	-0.117602	5	annotated	chr1	149054033;149054138;149055630	149055899;149055899;149055899	-	-0.117602
ENSG00000269713.8_5	NBPF9	3'Shortening	zanovello_i3_cortical_upf1_tdp_tdpkd_upf1ctl_vs_tdpctl_upf1ctl	1042.6	8.76495e-21	6.03792e-19	0.728413	0.60196	-0.126453	5	annotated	chr1	149054033;149054138;149055630	149055899;149055899;149055899	-	-0.117602
ENSG00000231527.7_2	FAM27C	ALE	brown_i3_cortical	140.448	7.16227e-08	3.88186e-06	0.272946	0.137568	-0.135378	5	novel	chr9	61861277;61861277;61861277;61861277;61861277;61861277	61863332;61863335;61863336;61863337;61863383;61863387	+	-0.115593
ENSG00000231527.7_2	FAM27C	ALE	brown_skndz	60.9865	0.000617992	0.00747092	0.396929	0.178111	-0.218818	5	novel	chr9	61861277;61861277;61861277;61861277;61861277;61861277	61863332;61863335;61863336;61863337;61863383;61863387	+	-0.115593
ENSG00000231527.7_2	FAM27C	ALE	humphrey_i3_cortical	42.2771	8.30894e-13	7.79703e-11	0.173793	0.0650502	-0.108743	5	novel	chr9	61861277;61861277;61861277;61861277;61861277;61861277	61863332;61863335;61863336;61863337;61863383;61863387	+	-0.115593
ENSG00000231527.7_2	FAM27C	ALE	seddighi_i3_cortical	144.977	8.01454e-36	5.10279e-34	0.271915	0.156322	-0.115593	5	novel	chr9	61861277;61861277;61861277;61861277;61861277;61861277	61863332;61863335;61863336;61863337;61863383;61863387	+	-0.115593
ENSG00000231527.7_2	FAM27C	ALE	zanovello_i3_cortical_upf1_tdp_tdpkd_upf1ctl_vs_tdpctl_upf1ctl	68.209	2.67471e-05	0.000412408	0.150397	0.113186	-0.037211	5	novel	chr9	61861277;61861277;61861277;61861277;61861277;61861277	61863332;61863335;61863336;61863337;61863383;61863387	+	-0.115593
ENSG00000073803.14_1	MAP3K13	IPA	brown_i3_cortical	737.895	0.00192272	0.0326187	0.633688	0.825239	0.191552	5	annotated	chr3	185291761;185291761	185291917;185293079	+	0.115489
ENSG00000073803.14_1	MAP3K13	IPA	seddighi_i3_cortical	1011.93	1.88333e-07	2.54411e-06	0.661608	0.785644	0.124036	5	annotated	chr3	185291761;185291761	185291917;185293079	+	0.115489
ENSG00000073803.14_1	MAP3K13	IPA	zanovello_i3_cortical_upf1_tdp_tdpkd_upf1ctl_vs_tdpctl_upf1ctl	1197.49	3.40587e-08	9.32465e-07	0.627626	0.743114	0.115489	5	annotated	chr3	185291761;185291761	185291917;185293079	+	0.115489
ENSG00000073803.14_1	MAP3K13	IPA	zanovello_shsy5y_chx_kd_ctl_vs_ctl_ctl	712.713	0.0029727	0.0224101	0.871322	0.952293	0.0809709	5	annotated	chr3	185291761;185291761	185291917;185293079	+	0.115489
ENSG00000073803.14_1	MAP3K13	IPA	zanovello_shsy5y_curve_0075	775.826	1.75485e-06	3.24373e-05	0.854514	0.948479	0.0939654	5	annotated	chr3	185291761;185291761	185291917;185293079	+	0.115489
ENSG00000073803.14_4	MAP3K13	ALE	brown_i3_cortical	883.142	0.0018806	0.031993	0.366312	0.169494	-0.196819	5	annotated	chr3	185482355;185482355;185482355;185482355;185482355	185482456;185482601;185482749;185482811;185489094	+	-0.113032
ENSG00000073803.14_4	MAP3K13	ALE	seddighi_i3_cortical	1688.04	1.83261e-07	2.48335e-06	0.337548	0.212004	-0.125544	5	annotated	chr3	185482355;185482355;185482355;185482355;185482355	185482456;185482601;185482749;185482811;185489094	+	-0.113032
ENSG00000073803.14_4	MAP3K13	ALE	zanovello_i3_cortical_upf1_tdp_tdpkd_upf1ctl_vs_tdpctl_upf1ctl	1797.15	3.08076e-08	8.46168e-07	0.367826	0.254795	-0.113032	5	annotated	chr3	185482355;185482355;185482355;185482355;185482355	185482456;185482601;185482749;185482811;185489094	+	-0.113032
ENSG00000073803.14_4	MAP3K13	ALE	zanovello_shsy5y_chx_kd_ctl_vs_ctl_ctl	210.947	0.00343784	0.0251268	0.123372	0.0477072	-0.0756645	5	annotated	chr3	185482355;185482355;185482355;185482355;185482355	185482456;185482601;185482749;185482811;185489094	+	-0.113032
ENSG00000073803.14_4	MAP3K13	ALE	zanovello_shsy5y_curve_0075	197.207	3.47318e-06	5.8912e-05	0.143461	0.0489235	-0.0945374	5	annotated	chr3	185482355;185482355;185482355;185482355;185482355	185482456;185482601;185482749;185482811;185489094	+	-0.113032
ENSG00000185483.13_3	ROR1	ALE	brown_shsy5y	699.364	0.000535659	0.0333894	0.851717	0.727712	-0.124005	5	annotated	chr1	64177428	64181498	+	-0.111087
ENSG00000185483.13_3	ROR1	ALE	brown_skndz	685.261	1.93113e-07	7.42208e-06	0.697889	0.527972	-0.169918	5	annotated	chr1	64177428	64181498	+	-0.111087
ENSG00000185483.13_3	ROR1	ALE	zanovello_i3_cortical_upf1_tdp_tdpkd_upf1ctl_vs_tdpctl_upf1ctl	290.381	7.61082e-05	0.00104019	0.681729	0.570642	-0.111087	5	annotated	chr1	64177428	64181498	+	-0.111087
ENSG00000185483.13_3	ROR1	ALE	zanovello_shsy5y_chx_kd_ctl_vs_ctl_ctl	250.899	1.34942e-06	2.82768e-05	0.816517	0.904164	0.0876473	5	annotated	chr1	64177428	64181498	+	-0.111087
ENSG00000185483.13_3	ROR1	ALE	zanovello_skndz_curve_1	844.795	2.15708e-09	7.5727e-08	0.711235	0.80061	0.0893747	5	annotated	chr1	64177428	64181498	+	-0.111087
ENSG00000188811.14_3	NHLRC3	3'Shortening	seddighi_i3_cortical	968.271	1.9365e-09	3.31387e-08	0.53915	0.620274	0.0811247	5	annotated,novel	chr13	39047674;39047674;39053329;39053329;39053329;39053329;39053329	39050109;39053022;39054153;39054806;39055183;39055608;39055817	+	0.10701
ENSG00000188811.14_3	NHLRC3	3'Shortening	zanovello_i3_cortical_upf1_tdp_tdpkd_upf1ctl_vs_tdpctl_upf1ctl	699.106	0.000101969	0.00134833	0.580978	0.65668	0.0757022	5	annotated,novel	chr13	39047674;39047674;39053329;39053329;39053329;39053329;39053329	39050109;39053022;39054153;39054806;39055183;39055608;39055817	+	0.10701
ENSG00000188811.14_3	NHLRC3	3'Shortening	zanovello_shsy5y_chx_kd_ctl_vs_ctl_ctl	148.981	4.77944e-11	2.2021e-09	0.345501	0.701695	0.356194	5	annotated,novel	chr13	39047674;39047674;39053329;39053329;39053329;39053329;39053329	39050109;39053022;39054153;39054806;39055183;39055608;39055817	+	0.10701
ENSG00000188811.14_3	NHLRC3	3'Shortening	zanovello_shsy5y_curve_0075	176.793	1.83802e-05	0.000253325	0.425808	0.780805	0.354997	5	annotated,novel	chr13	39047674;39047674;39053329;39053329;39053329;39053329;39053329	39050109;39053022;39054153;39054806;39055183;39055608;39055817	+	0.10701
ENSG00000188811.14_3	NHLRC3	3'Shortening	zanovello_skndz_curve_1	840.413	0.00184206	0.0174524	0.64784	0.754849	0.10701	5	annotated,novel	chr13	39047674;39047674;39053329;39053329;39053329;39053329;39053329	39050109;39053022;39054153;39054806;39055183;39055608;39055817	+	0.10701
ENSG00000245937.9_5	SLC12A2-DT	ALE	humphrey_i3_cortical	144.699	1.61723e-07	6.63471e-06	0.33272	0.227332	-0.105388	5	annotated	chr5	127939152;127939250	127941220;127941220	-	-0.105388
ENSG00000245937.9_5	SLC12A2-DT	ALE	seddighi_i3_cortical	143.967	5.22699e-17	1.56071e-15	0.309375	0.178642	-0.130734	5	annotated	chr5	127939152;127939250	127941220;127941220	-	-0.105388
ENSG00000245937.9_5	SLC12A2-DT	ALE	zanovello_i3_cortical_upf1_tdp_tdpkd_upf1ctl_vs_tdpctl_upf1ctl	215.908	1.11701e-13	5.07527e-12	0.342486	0.196365	-0.14612	5	annotated	chr5	127939152;127939250	127941220;127941220	-	-0.105388
ENSG00000245937.9_5	SLC12A2-DT	ALE	zanovello_shsy5y_chx_kd_ctl_vs_ctl_ctl	91.293	2.35626e-07	5.86535e-06	0.103728	0.04924	-0.0544878	5	annotated	chr5	127939152;127939250	127941220;127941220	-	-0.105388
ENSG00000245937.9_5	SLC12A2-DT	ALE	zanovello_shsy5y_curve_0075	125.304	2.47524e-05	0.000329012	0.125749	0.0661737	-0.059575	5	annotated	chr5	127939152;127939250	127941220;127941220	-	-0.105388
ENSG00000164402.14_3	SEPTIN8	ALE	brown_i3_cortical	692.613	1.555e-10	1.15329e-08	0.538513	0.444858	-0.093655	5	annotated,novel	chr5	132750138;132750819;132751459	132752178;132752181;132752178	-	-0.0995595
ENSG00000164402.14_3	SEPTIN8	ALE	humphrey_i3_cortical	298.373	6.33598e-05	0.0010867	0.388928	0.272694	-0.116234	5	annotated,novel	chr5	132750138;132750819;132751459	132752178;132752181;132752178	-	-0.0995595
ENSG00000164402.14_3	SEPTIN8	ALE	seddighi_i3_cortical	1271.74	3.16078e-183	9.77471e-181	0.624162	0.461989	-0.162173	5	annotated,novel	chr5	132750138;132750819;132751459	132752178;132752181;132752178	-	-0.0995595
ENSG00000164402.14_3	SEPTIN8	ALE	zanovello_i3_cortical_upf1_tdp_tdpkd_upf1ctl_vs_tdpctl_upf1ctl	825.652	4.7314e-05	0.000681437	0.411408	0.311849	-0.0995595	5	annotated,novel	chr5	132750138;132750819;132751459	132752178;132752181;132752178	-	-0.0995595
ENSG00000164402.14_3	SEPTIN8	ALE	zanovello_skndz_curve_1	179.406	7.00224e-35	1.37528e-32	0.109696	0.0242128	-0.0854829	5	annotated,novel	chr5	132750138;132750819;132751459	132752178;132752181;132752178	-	-0.0995595
ENSG00000112787.14_1	FBRSL1	ALE	brown_i3_cortical	345.649	1.32866e-12	1.26223e-10	0.122728	0.0762605	-0.0464671	5	annotated	chr12	132509166	132511952	+	-0.095887
ENSG00000112787.14_1	FBRSL1	ALE	zanovello_i3_cortical_upf1_tdp_tdpkd_upf1ctl_vs_tdpctl_upf1ctl	164.803	0.000785567	0.00812386	0.102369	0.0695465	-0.0328227	5	annotated	chr12	132509166	132511952	+	-0.095887
ENSG00000112787.14_1	FBRSL1	ALE	zanovello_shsy5y_chx_kd_ctl_vs_ctl_ctl	783.778	2.89936e-08	8.53471e-07	0.319289	0.223402	-0.095887	5	annotated	chr12	132509166	132511952	+	-0.095887
ENSG00000112787.14_1	FBRSL1	ALE	zanovello_shsy5y_curve_0075	548.102	4.90184e-21	5.19303e-19	0.315364	0.155915	-0.159449	5	annotated	chr12	132509166	132511952	+	-0.095887
ENSG00000112787.14_1	FBRSL1	ALE	zanovello_skndz_curve_1	339.038	3.35032e-08	1.03164e-06	0.232484	0.136272	-0.0962118	5	annotated	chr12	132509166	132511952	+	-0.095887
ENSG00000250917.1_1	ENSG00000250917	ALE	humphrey_i3_cortical	2960.26	0.0023068	0.0199499	0.100857	0.324235	0.223377	5	novel	chr20	34271705;34277782;34277782;34278963;34278966;34280253	34278169;34278169;34280650;34280650;34280650;34280650	-	0.0945334
ENSG00000250917.1_1	ENSG00000250917	ALE	seddighi_i3_cortical	483.59	0.0007558	0.00474581	0.604656	0.689722	0.0850658	5	novel	chr20	34271705;34277782;34277782;34278963;34278966;34280253	34278169;34278169;34280650;34280650;34280650;34280650	-	0.0945334
ENSG00000250917.1_1	ENSG00000250917	ALE	zanovello_i3_cortical_upf1_tdp_tdpkd_upf1ctl_vs_tdpctl_upf1ctl	403.93	0.00175404	0.0158718	0.469568	0.688969	0.219401	5	novel	chr20	34271705;34277782;34277782;34278963;34278966;34280253	34278169;34278169;34280650;34280650;34280650;34280650	-	0.0945334
ENSG00000250917.1_1	ENSG00000250917	ALE	zanovello_shsy5y_curve_0075	353.72	0.0057647	0.0311911	0.776471	0.437111	-0.33936	5	novel	chr20	34271705;34277782;34277782;34278963;34278966;34280253	34278169;34278169;34280650;34280650;34280650;34280650	-	0.0945334
ENSG00000250917.1_1	ENSG00000250917	ALE	zanovello_skndz_curve_1	389.295	1.93856e-06	4.47223e-05	0.154674	0.249208	0.0945334	5	novel	chr20	34271705;34277782;34277782;34278963;34278966;34280253	34278169;34278169;34280650;34280650;34280650;34280650	-	0.0945334
ENSG00000185483.13_2	ROR1	IPA	brown_shsy5y	302.264	0.000715205	0.041609	0.148283	0.272288	0.124005	5	novel	chr1	64142651;64142651;64142651	64148647;64148657;64148780	+	0.0944637
ENSG00000185483.13_2	ROR1	IPA	brown_skndz	693.764	1.91198e-07	7.38332e-06	0.302111	0.472028	0.169918	5	novel	chr1	64142651;64142651;64142651	64148647;64148657;64148780	+	0.0944637
ENSG00000185483.13_2	ROR1	IPA	zanovello_i3_cortical_upf1_tdp_tdpkd_upf1ctl_vs_tdpctl_upf1ctl	300.894	7.46699e-05	0.00103035	0.318271	0.412735	0.0944637	5	novel	chr1	64142651;64142651;64142651	64148647;64148657;64148780	+	0.0944637
ENSG00000185483.13_2	ROR1	IPA	zanovello_shsy5y_chx_kd_ctl_vs_ctl_ctl	65.4686	5.47354e-06	0.000100254	0.183483	0.0958357	-0.0876473	5	novel	chr1	64142651;64142651;64142651	64148647;64148657;64148780	+	0.0944637
ENSG00000185483.13_2	ROR1	IPA	zanovello_skndz_curve_1	467.479	4.10682e-09	1.3881e-07	0.288765	0.181695	-0.10707	5	novel	chr1	64142651;64142651;64142651	64148647;64148657;64148780	+	0.0944637
ENSG00000167522.17_7	ANKRD11	3'Shortening	brown_i3_cortical	825.005	0.0014481	0.0260505	0.687805	0.595261	-0.0925444	5	annotated	chr16	89267630;89268533	89268663;89268663	-	-0.0925444
ENSG00000167522.17_7	ANKRD11	3'Shortening	humphrey_i3_cortical	659.381	0.00761491	0.0489513	0.808271	0.674673	-0.133598	5	annotated	chr16	89267630;89268533	89268663;89268663	-	-0.0925444
ENSG00000167522.17_7	ANKRD11	3'Shortening	seddighi_i3_cortical	2423.87	1.09419e-05	0.000105743	0.66844	0.662709	-0.00573022	5	annotated	chr16	89267630;89268533	89268663;89268663	-	-0.0925444
ENSG00000167522.17_7	ANKRD11	3'Shortening	zanovello_shsy5y_chx_kd_ctl_vs_ctl_ctl	793.569	0.00347046	0.0253385	0.507386	0.500537	-0.006849	5	annotated	chr16	89267630;89268533	89268663;89268663	-	-0.0925444
ENSG00000167522.17_7	ANKRD11	3'Shortening	zanovello_skndz_curve_1	361.696	1.20775e-08	3.90076e-07	0.568271	0.446965	-0.121305	5	annotated	chr16	89267630;89268533	89268663;89268663	-	-0.0925444
ENSG00000012232.10_1	EXTL3	3'Shortening	brown_i3_cortical	2955.73	0.00104445	0.0202542	0.926019	0.870458	-0.0555607	5	annotated	chr8	28750657;28752661	28755599;28752832	+	-0.0919109
ENSG00000012232.10_2	EXTL3	3'Ext	brown_i3_cortical	431.831	0.00135514	0.0248003	0.0739813	0.129542	0.0555607	5	novel	chr8	28750657;28750657;28750657;28750657;28750657;28750657;28750657;28750657;28750657;28750657;28750657;28750657;28750657;28750657;28750657;28750657	28755781;28756046;28756279;28756344;28756552;28756560;28756562;28756564;28756572;28757251;28757262;28757418;28757725;28757802;28757915;28760264	+	0.0919109
ENSG00000012232.10_1	EXTL3	3'Shortening	humphrey_i3_cortical	2484.99	4.89188e-09	2.74149e-07	0.875184	0.651371	-0.223813	5	annotated	chr8	28750657;28752661	28755599;28752832	+	-0.0919109
ENSG00000012232.10_2	EXTL3	3'Ext	humphrey_i3_cortical	939.595	4.90271e-09	2.74149e-07	0.124816	0.348629	0.223813	5	novel	chr8	28750657;28750657;28750657;28750657;28750657;28750657;28750657;28750657;28750657;28750657;28750657;28750657;28750657;28750657;28750657;28750657	28755781;28756046;28756279;28756344;28756552;28756560;28756562;28756564;28756572;28757251;28757262;28757418;28757725;28757802;28757915;28760264	+	0.0919109
ENSG00000012232.10_1	EXTL3	3'Shortening	seddighi_i3_cortical	4953.85	9.28737e-23	3.79336e-21	0.911321	0.81941	-0.0919109	5	annotated	chr8	28750657;28752661	28755599;28752832	+	-0.0919109
ENSG00000012232.10_2	EXTL3	3'Ext	seddighi_i3_cortical	858.638	1.20453e-22	4.85117e-21	0.088679	0.18059	0.0919109	5	novel	chr8	28750657;28750657;28750657;28750657;28750657;28750657;28750657;28750657;28750657;28750657;28750657;28750657;28750657;28750657;28750657;28750657	28755781;28756046;28756279;28756344;28756552;28756560;28756562;28756564;28756572;28757251;28757262;28757418;28757725;28757802;28757915;28760264	+	0.0919109
ENSG00000012232.10_1	EXTL3	3'Shortening	zanovello_i3_cortical_upf1_tdp_tdpkd_upf1ctl_vs_tdpctl_upf1ctl	3124.95	9.02989e-32	8.76515e-30	0.88061	0.677289	-0.203321	5	annotated	chr8	28750657;28752661	28755599;28752832	+	-0.0919109
ENSG00000012232.10_2	EXTL3	3'Ext	zanovello_i3_cortical_upf1_tdp_tdpkd_upf1ctl_vs_tdpctl_upf1ctl	1168.75	2.05739e-31	1.95269e-29	0.11939	0.322711	0.203321	5	novel	chr8	28750657;28750657;28750657;28750657;28750657;28750657;28750657;28750657;28750657;28750657;28750657;28750657;28750657;28750657;28750657;28750657	28755781;28756046;28756279;28756344;28756552;28756560;28756562;28756564;28756572;28757251;28757262;28757418;28757725;28757802;28757915;28760264	+	0.0919109
ENSG00000012232.10_1	EXTL3	3'Shortening	zanovello_skndz_curve_1	3007.39	0.000275346	0.00356674	0.965542	0.935181	-0.0303604	5	annotated	chr8	28750657;28752661	28755599;28752832	+	-0.0919109
ENSG00000012232.10_2	EXTL3	3'Ext	zanovello_skndz_curve_1	215.221	0.000555859	0.00637134	0.0344584	0.0648188	0.0303604	5	novel	chr8	28750657;28750657;28750657;28750657;28750657;28750657;28750657;28750657;28750657;28750657;28750657;28750657;28750657;28750657;28750657;28750657	28755781;28756046;28756279;28756344;28756552;28756560;28756562;28756564;28756572;28757251;28757262;28757418;28757725;28757802;28757915;28760264	+	0.0919109
ENSG00000072195.15_2	SPEG	Complex	brown_i3_cortical	785.49	0.00101319	0.0198215	0.8746	0.813669	-0.0609306	5	annotated	chr2	219464609;219464609;219466057;219466057;219466057;219466057	219464667;219466861;219466655;219466841;219466861;219466862	+	-0.0913096
ENSG00000072195.15_2	SPEG	Complex	brown_skndz	721.383	0.000243721	0.00340041	0.935684	0.864601	-0.0710827	5	annotated	chr2	219464609;219464609;219466057;219466057;219466057;219466057	219464667;219466861;219466655;219466841;219466861;219466862	+	-0.0913096
ENSG00000072195.15_2	SPEG	Complex	zanovello_shsy5y_chx_kd_ctl_vs_ctl_ctl	558.166	9.67398e-18	8.54305e-16	0.890773	0.713864	-0.176909	5	annotated	chr2	219464609;219464609;219466057;219466057;219466057;219466057	219464667;219466861;219466655;219466841;219466861;219466862	+	-0.0913096
ENSG00000072195.15_2	SPEG	Complex	zanovello_shsy5y_curve_0075	255.136	1.69739e-10	6.37464e-09	0.8887	0.724723	-0.163977	5	annotated	chr2	219464609;219464609;219466057;219466057;219466057;219466057	219464667;219466861;219466655;219466841;219466861;219466862	+	-0.0913096
ENSG00000072195.15_2	SPEG	Complex	zanovello_skndz_curve_1	366.98	0.0010793	0.0112207	0.936825	0.845515	-0.0913096	5	annotated	chr2	219464609;219464609;219466057;219466057;219466057;219466057	219464667;219466861;219466655;219466841;219466861;219466862	+	-0.0913096
ENSG00000286104.1_1	ENSG00000286104	ALE	brown_skndz	775.449	2.41995e-11	2.31973e-09	0.397621	0.247814	-0.149807	5	novel	chr19	58581245;58581245;58581245;58581245	58584380;58584381;58584402;58584464	+	-0.0903986
ENSG00000286104.1_1	ENSG00000286104	ALE	seddighi_i3_cortical	3957.26	1.08115e-08	1.73686e-07	0.359078	0.314936	-0.044142	5	novel	chr19	58581245;58581245;58581245;58581245	58584380;58584381;58584402;58584464	+	-0.0903986
ENSG00000286104.1_1	ENSG00000286104	ALE	zanovello_i3_cortical_upf1_tdp_tdpkd_upf1ctl_vs_tdpctl_upf1ctl	1424.62	2.38066e-05	0.000371087	0.327964	0.271011	-0.0569535	5	novel	chr19	58581245;58581245;58581245;58581245	58584380;58584381;58584402;58584464	+	-0.0903986
ENSG00000286104.1_1	ENSG00000286104	ALE	zanovello_shsy5y_chx_kd_ctl_vs_ctl_ctl	1687.69	1.11632e-10	4.78664e-09	0.395722	0.284832	-0.110889	5	novel	chr19	58581245;58581245;58581245;58581245	58584380;58584381;58584402;58584464	+	-0.0903986
ENSG00000286104.1_1	ENSG00000286104	ALE	zanovello_shsy5y_curve_0075	1504.77	0.000421664	0.00372027	0.400761	0.310362	-0.0903986	5	novel	chr19	58581245;58581245;58581245;58581245	58584380;58584381;58584402;58584464	+	-0.0903986
ENSG00000186184.20_2	POLR1D	ALE	brown_skndz	918.755	0.000217129	0.00309836	0.647364	0.591829	-0.0555354	5	annotated	chr13	27622875	27623449	+	0.0854048
ENSG00000186184.20_2	POLR1D	ALE	seddighi_i3_cortical	799.398	1.28857e-20	4.6685e-19	0.348558	0.433963	0.0854048	5	annotated	chr13	27622875	27623449	+	0.0854048
ENSG00000186184.20_2	POLR1D	ALE	zanovello_i3_cortical_upf1_tdp_tdpkd_upf1ctl_vs_tdpctl_upf1ctl	855.669	0.000377843	0.00437336	0.36603	0.446578	0.0805478	5	annotated	chr13	27622875	27623449	+	0.0854048
ENSG00000186184.20_2	POLR1D	ALE	zanovello_shsy5y_chx_kd_ctl_vs_ctl_ctl	1367.57	5.76101e-12	3.03086e-10	0.540879	0.674938	0.134059	5	annotated	chr13	27622875	27623449	+	0.0854048
ENSG00000186184.20_2	POLR1D	ALE	zanovello_shsy5y_curve_0075	1706.53	8.74627e-13	4.34133e-11	0.482601	0.638925	0.156323	5	annotated	chr13	27622875	27623449	+	0.0854048
ENSG00000113761.12_3	ZNF346	IPA	brown_i3_cortical	882.536	6.64003e-09	4.22116e-07	0.778891	0.867255	0.0883645	5	annotated	chr5	177064602;177064602;177064602;177064602;177064602	177064966;177065018;177065241;177065458;177067985	+	0.0833658
ENSG00000113761.12_3	ZNF346	IPA	brown_skndz	464.94	0.00200967	0.0191294	0.663844	0.598983	-0.0648612	5	annotated	chr5	177064602;177064602;177064602;177064602;177064602	177064966;177065018;177065241;177065458;177067985	+	0.0833658
ENSG00000113761.12_3	ZNF346	IPA	seddighi_i3_cortical	1166.43	1.20275e-22	4.85117e-21	0.736901	0.839347	0.102446	5	annotated	chr5	177064602;177064602;177064602;177064602;177064602	177064966;177065018;177065241;177065458;177067985	+	0.0833658
ENSG00000113761.12_3	ZNF346	IPA	zanovello_i3_cortical_upf1_tdp_tdpkd_upf1ctl_vs_tdpctl_upf1ctl	598.822	4.4353e-08	1.19515e-06	0.653769	0.737135	0.0833658	5	annotated	chr5	177064602;177064602;177064602;177064602;177064602	177064966;177065018;177065241;177065458;177067985	+	0.0833658
ENSG00000113761.12_3	ZNF346	IPA	zanovello_skndz_curve_1	390.302	1.36436e-09	4.90832e-08	0.594084	0.426694	-0.16739	5	annotated	chr5	177064602;177064602;177064602;177064602;177064602	177064966;177065018;177065241;177065458;177067985	+	0.0833658
ENSG00000250917.1_3	ENSG00000250917	3'Ext	humphrey_i3_cortical	404.887	0.00231004	0.0199568	0.28268	0.137266	-0.145414	5	novel	chr20	34231420	34235030	-	-0.0819251
ENSG00000250917.1_3	ENSG00000250917	3'Ext	seddighi_i3_cortical	155.958	0.000838738	0.00518389	0.248822	0.183947	-0.0648748	5	novel	chr20	34231420	34235030	-	-0.0819251
ENSG00000250917.1_3	ENSG00000250917	3'Ext	zanovello_i3_cortical_upf1_tdp_tdpkd_upf1ctl_vs_tdpctl_upf1ctl	134.76	0.00234323	0.0202385	0.317795	0.23587	-0.0819251	5	novel	chr20	34231420	34235030	-	-0.0819251
ENSG00000250917.1_3	ENSG00000250917	3'Ext	zanovello_shsy5y_curve_0075	71.4051	0.00884529	0.043389	0.127985	0.230159	0.102174	5	novel	chr20	34231420	34235030	-	-0.0819251
ENSG00000250917.1_3	ENSG00000250917	3'Ext	zanovello_skndz_curve_1	473.463	1.71369e-06	4.02051e-05	0.372696	0.209774	-0.162922	5	novel	chr20	34231420	34235030	-	-0.0819251
ENSG00000171798.19_1	KNDC1	IPA	brown_i3_cortical	106.252	0.000146413	0.00394241	0.174493	0.0927775	-0.0817157	5	novel	chr10	133168313	133170611	+	-0.0817157
ENSG00000171798.19_1	KNDC1	IPA	seddighi_i3_cortical	148.954	9.77565e-15	2.55732e-13	0.206548	0.145282	-0.0612662	5	novel	chr10	133168313	133170611	+	-0.0817157
ENSG00000171798.19_1	KNDC1	IPA	zanovello_i3_cortical_upf1_tdp_tdpkd_upf1ctl_vs_tdpctl_upf1ctl	103.795	0.002606	0.022216	0.100858	0.0742319	-0.0266261	5	novel	chr10	133168313	133170611	+	-0.0817157
ENSG00000171798.19_1	KNDC1	IPA	zanovello_shsy5y_chx_kd_ctl_vs_ctl_ctl	47.4222	0.000308316	0.00334859	0.423459	0.224519	-0.19894	5	novel	chr10	133168313	133170611	+	-0.0817157
ENSG00000171798.19_1	KNDC1	IPA	zanovello_shsy5y_curve_0075	24.0095	0.00966434	0.0460758	0.298805	0.113064	-0.185741	5	novel	chr10	133168313	133170611	+	-0.0817157
ENSG00000258913.2_2	LINC02691	IPA	brown_skndz	171.335	0.00143993	0.0147209	0.264624	0.178626	-0.0859985	5	novel	chr14	104243097	104246167	+	-0.0786005
ENSG00000258913.2_2	LINC02691	IPA	zanovello_i3_cortical_upf1_tdp_tdpkd_upf1ctl_vs_tdpctl_upf1ctl	123.035	7.66346e-05	0.00104571	0.183392	0.286737	0.103345	5	novel	chr14	104243097	104246167	+	-0.0786005
ENSG00000258913.2_2	LINC02691	IPA	zanovello_shsy5y_chx_kd_ctl_vs_ctl_ctl	392.967	3.80505e-07	8.98913e-06	0.29516	0.21656	-0.0786005	5	novel	chr14	104243097	104246167	+	-0.0786005
ENSG00000258913.2_2	LINC02691	IPA	zanovello_shsy5y_curve_0075	275.479	2.63282e-06	4.71914e-05	0.394172	0.262737	-0.131435	5	novel	chr14	104243097	104246167	+	-0.0786005
ENSG00000258913.2_2	LINC02691	IPA	zanovello_skndz_curve_1	185.992	0.000458599	0.00547231	0.198103	0.266209	0.068106	5	novel	chr14	104243097	104246167	+	-0.0786005
ENSG00000105993.15_2	DNAJB6	ALE	brown_skndz	869.305	1.13987e-08	6.15075e-07	0.118461	0.260391	0.141929	5	annotated	chr7	157416016;157416016;157416016	157416475;157417433;157417439	+	-0.0764599
ENSG00000105993.15_2	DNAJB6	ALE	klim_i3_motor	567.417	0.000652606	0.0391728	0.250115	0.19468	-0.0554341	5	annotated	chr7	157416016;157416016;157416016	157416475;157417433;157417439	+	-0.0764599
ENSG00000105993.15_2	DNAJB6	ALE	zanovello_i3_cortical_upf1_tdp_tdpkd_upf1ctl_vs_tdpctl_upf1ctl	1150.4	4.79446e-18	2.94635e-16	0.186663	0.110203	-0.0764599	5	annotated	chr7	157416016;157416016;157416016	157416475;157417433;157417439	+	-0.0764599
ENSG00000105993.15_2	DNAJB6	ALE	zanovello_shsy5y_chx_kd_ctl_vs_ctl_ctl	793.729	2.35619e-27	3.42711e-25	0.270327	0.138412	-0.131915	5	annotated	chr7	157416016;157416016;157416016	157416475;157417433;157417439	+	-0.0764599
ENSG00000105993.15_2	DNAJB6	ALE	zanovello_shsy5y_curve_0075	683.248	9.12924e-25	1.29599e-22	0.270253	0.122119	-0.148134	5	annotated	chr7	157416016;157416016;157416016	157416475;157417433;157417439	+	-0.0764599
ENSG00000105993.15_1	DNAJB6	IPA	brown_skndz	1797.95	7.82481e-09	4.46069e-07	0.881539	0.739609	-0.141929	5	annotated	chr7	157385612;157385612	157386318;157386324	+	0.0764599
ENSG00000105993.15_1	DNAJB6	IPA	klim_i3_motor	753.406	0.0006492	0.0391728	0.749885	0.80532	0.0554341	5	annotated	chr7	157385612;157385612	157386318;157386324	+	0.0764599
ENSG00000105993.15_1	DNAJB6	IPA	zanovello_i3_cortical_upf1_tdp_tdpkd_upf1ctl_vs_tdpctl_upf1ctl	3064.65	2.81283e-18	1.74689e-16	0.813337	0.889797	0.0764599	5	annotated	chr7	157385612;157385612	157386318;157386324	+	0.0764599
ENSG00000105993.15_1	DNAJB6	IPA	zanovello_shsy5y_chx_kd_ctl_vs_ctl_ctl	621.483	3.57053e-27	5.0935e-25	0.729673	0.861588	0.131915	5	annotated	chr7	157385612;157385612	157386318;157386324	+	0.0764599
ENSG00000105993.15_1	DNAJB6	IPA	zanovello_shsy5y_curve_0075	569.647	1.39917e-24	1.94731e-22	0.729747	0.877881	0.148134	5	annotated	chr7	157385612;157385612	157386318;157386324	+	0.0764599
ENSG00000134597.17_2	RBMX2	3'Shortening	brown_i3_cortical	336.513	0.00131961	0.0244001	0.642913	0.690039	0.0471258	5	annotated	chrX	130412361;130412361	130412395;130413656	+	0.0743742
ENSG00000134597.17_2	RBMX2	3'Shortening	seddighi_i3_cortical	385.71	1.23359e-05	0.000118029	0.538179	0.612553	0.0743742	5	annotated	chrX	130412361;130412361	130412395;130413656	+	0.0743742
ENSG00000134597.17_2	RBMX2	3'Shortening	zanovello_shsy5y_chx_kd_ctl_vs_ctl_ctl	759.002	2.94104e-14	1.88075e-12	0.787711	0.908658	0.120946	5	annotated	chrX	130412361;130412361	130412395;130413656	+	0.0743742
ENSG00000134597.17_2	RBMX2	3'Shortening	zanovello_shsy5y_curve_0075	855.92	3.77549e-15	2.62729e-13	0.843571	0.935375	0.0918042	5	annotated	chrX	130412361;130412361	130412395;130413656	+	0.0743742
ENSG00000134597.17_2	RBMX2	3'Shortening	zanovello_skndz_curve_1	1298.95	2.67454e-14	1.56741e-12	0.909079	0.953032	0.0439533	5	annotated	chrX	130412361;130412361	130412395;130413656	+	0.0743742
ENSG00000134597.17_3	RBMX2	3'Ext	brown_i3_cortical	262.969	0.00147421	0.0264077	0.26391	0.191156	-0.0727541	5	novel	chrX	130412361;130412361	130415276;130415294	+	-0.0727541
ENSG00000134597.17_3	RBMX2	3'Ext	seddighi_i3_cortical	536.436	1.18529e-05	0.000113912	0.383223	0.315148	-0.0680758	5	novel	chrX	130412361;130412361	130415276;130415294	+	-0.0727541
ENSG00000134597.17_3	RBMX2	3'Ext	zanovello_shsy5y_chx_kd_ctl_vs_ctl_ctl	252.825	8.5803e-14	5.17469e-12	0.181576	0.0668364	-0.114739	5	novel	chrX	130412361;130412361	130415276;130415294	+	-0.0727541
ENSG00000134597.17_3	RBMX2	3'Ext	zanovello_shsy5y_curve_0075	194.054	6.20634e-14	3.67105e-12	0.128668	0.0550755	-0.0735924	5	novel	chrX	130412361;130412361	130415276;130415294	+	-0.0727541
ENSG00000134597.17_3	RBMX2	3'Ext	zanovello_skndz_curve_1	153.045	3.67022e-12	1.7547e-10	0.0681465	0.0309354	-0.0372111	5	novel	chrX	130412361;130412361	130415276;130415294	+	-0.0727541
ENSG00000143420.19_3	ENSA	3'Shortening	brown_skndz	5328.77	0.000288513	0.00393111	0.769011	0.692357	-0.0766533	5	annotated	chr1	150622125;150622441;150622544;150622729;150622731	150622859;150622859;150622859;150622859;150622859	-	-0.0716663
ENSG00000143420.19_3	ENSA	3'Shortening	humphrey_i3_cortical	531.104	0.00756884	0.0487204	0.387218	0.458585	0.0713667	5	annotated	chr1	150622125;150622441;150622544;150622729;150622731	150622859;150622859;150622859;150622859;150622859	-	-0.0716663
ENSG00000143420.19_3	ENSA	3'Shortening	seddighi_i3_cortical	1303.39	1.18643e-12	2.64776e-11	0.431806	0.360139	-0.0716663	5	annotated	chr1	150622125;150622441;150622544;150622729;150622731	150622859;150622859;150622859;150622859;150622859	-	-0.0716663
ENSG00000143420.19_3	ENSA	3'Shortening	zanovello_i3_cortical_upf1_tdp_tdpkd_upf1ctl_vs_tdpctl_upf1ctl	1166.31	9.52059e-17	5.45804e-15	0.390835	0.30835	-0.0824853	5	annotated	chr1	150622125;150622441;150622544;150622729;150622731	150622859;150622859;150622859;150622859;150622859	-	-0.0716663
ENSG00000143420.19_3	ENSA	3'Shortening	zanovello_skndz_curve_1	2108	0.000147704	0.00209233	0.509064	0.575553	0.066489	5	annotated	chr1	150622125;150622441;150622544;150622729;150622731	150622859;150622859;150622859;150622859;150622859	-	-0.0716663
ENSG00000197951.10_3	ZNF71	3'Ext	brown_i3_cortical	791.088	1.23638e-07	6.37412e-06	0.22805	0.310681	0.0826311	5	novel	chr19	56621268	56629868	+	0.0709947
ENSG00000197951.10_3	ZNF71	3'Ext	klim_i3_motor	416.641	2.34775e-05	0.00265516	0.290128	0.355415	0.0652868	5	novel	chr19	56621268	56629868	+	0.0709947
ENSG00000197951.10_3	ZNF71	3'Ext	seddighi_i3_cortical	1649.66	3.02317e-06	3.29693e-05	0.256418	0.327412	0.0709947	5	novel	chr19	56621268	56629868	+	0.0709947
ENSG00000197951.10_3	ZNF71	3'Ext	zanovello_i3_cortical_upf1_tdp_tdpkd_upf1ctl_vs_tdpctl_upf1ctl	1068.58	0.00222691	0.01949	0.485133	0.557835	0.072702	5	novel	chr19	56621268	56629868	+	0.0709947
ENSG00000197951.10_3	ZNF71	3'Ext	zanovello_shsy5y_chx_kd_ctl_vs_ctl_ctl	357.329	0.00310069	0.0232332	0.149885	0.187342	0.0374571	5	novel	chr19	56621268	56629868	+	0.0709947
ENSG00000162981.14_1	LRATD1	IPA	brown_i3_cortical	5118.55	4.70452e-11	3.64924e-09	0.812023	0.680889	-0.131135	5	annotated	chr2	14633944;14635645;14635645	14635090;14637227;14640041	+	-0.0708196
ENSG00000162981.14_1	LRATD1	IPA	humphrey_i3_cortical	628.221	0.00617926	0.0423572	0.752512	0.695642	-0.0568705	5	annotated	chr2	14633944;14635645;14635645	14635090;14637227;14640041	+	-0.0708196
ENSG00000162981.14_1	LRATD1	IPA	klim_i3_motor	573.434	1.4985e-06	0.000237862	0.692726	0.621907	-0.0708196	5	annotated	chr2	14633944;14635645;14635645	14635090;14637227;14640041	+	-0.0708196
ENSG00000162981.14_1	LRATD1	IPA	seddighi_i3_cortical	6739.21	5.49914e-51	5.17576e-49	0.823492	0.691652	-0.13184	5	annotated	chr2	14633944;14635645;14635645	14635090;14637227;14640041	+	-0.0708196
ENSG00000162981.14_1	LRATD1	IPA	zanovello_i3_cortical_upf1_tdp_tdpkd_upf1ctl_vs_tdpctl_upf1ctl	2416.14	0.000355401	0.00414732	0.805604	0.765584	-0.0400196	5	annotated	chr2	14633944;14635645;14635645	14635090;14637227;14640041	+	-0.0708196
ENSG00000205659.12_3	LIN52	ALE	brown_i3_cortical	1080.23	3.95288e-15	4.34047e-13	0.950626	0.83623	-0.114396	5	annotated	chr14	74198922;74198922	74200438;74201493	+	-0.0704147
ENSG00000205659.12_3	LIN52	ALE	humphrey_i3_cortical	1324.44	1.875e-18	2.59449e-16	0.984463	0.938433	-0.0460308	5	annotated	chr14	74198922;74198922	74200438;74201493	+	-0.0704147
ENSG00000205659.12_3	LIN52	ALE	seddighi_i3_cortical	1631.7	1.63914e-166	4.7311e-164	0.978711	0.908296	-0.0704147	5	annotated	chr14	74198922;74198922	74200438;74201493	+	-0.0704147
ENSG00000205659.12_3	LIN52	ALE	zanovello_i3_cortical_upf1_tdp_tdpkd_upf1ctl_vs_tdpctl_upf1ctl	1544.62	1.18812e-41	1.53771e-39	0.983858	0.930621	-0.0532375	5	annotated	chr14	74198922;74198922	74200438;74201493	+	-0.0704147
ENSG00000205659.12_3	LIN52	ALE	zanovello_shsy5y_chx_kd_ctl_vs_ctl_ctl	715.197	0.000261961	0.00293983	0.915295	0.751631	-0.163664	5	annotated	chr14	74198922;74198922	74200438;74201493	+	-0.0704147
ENSG00000169905.13_4	TOR1AIP2	ALE	brown_skndz	2102.14	4.64866e-15	1.1478e-12	0.46238	0.587862	0.125483	5	annotated	chr1	179839967;179839976	179846828;179846828	-	-0.0703881
ENSG00000169905.13_4	TOR1AIP2	ALE	humphrey_i3_cortical	709.558	0.00115831	0.011689	0.392643	0.252049	-0.140593	5	annotated	chr1	179839967;179839976	179846828;179846828	-	-0.0703881
ENSG00000169905.13_4	TOR1AIP2	ALE	zanovello_i3_cortical_upf1_tdp_tdpkd_upf1ctl_vs_tdpctl_upf1ctl	1220.49	3.01803e-11	1.14071e-09	0.275001	0.213817	-0.0611837	5	annotated	chr1	179839967;179839976	179846828;179846828	-	-0.0703881
ENSG00000169905.13_4	TOR1AIP2	ALE	zanovello_shsy5y_chx_kd_ctl_vs_ctl_ctl	2319.08	3.45628e-07	8.32425e-06	0.398719	0.328331	-0.0703881	5	annotated	chr1	179839967;179839976	179846828;179846828	-	-0.0703881
ENSG00000169905.13_4	TOR1AIP2	ALE	zanovello_shsy5y_curve_0075	2121.18	2.37021e-11	9.9549e-10	0.432038	0.352653	-0.0793851	5	annotated	chr1	179839967;179839976	179846828;179846828	-	-0.0703881
ENSG00000198556.14_5	ZNF789	3'Ext	brown_i3_cortical	50.4377	0.000649084	0.0134181	0.0934693	0.045885	-0.0475843	5	novel	chr7	99500723	99501552	+	-0.0684742
ENSG00000198556.14_5	ZNF789	3'Ext	humphrey_i3_cortical	13.6433	0.00273254	0.0227048	0.169843	0.101369	-0.0684742	5	novel	chr7	99500723	99501552	+	-0.0684742
ENSG00000198556.14_5	ZNF789	3'Ext	seddighi_i3_cortical	61.6185	0.00133231	0.00770127	0.127012	0.111584	-0.0154282	5	novel	chr7	99500723	99501552	+	-0.0684742
ENSG00000198556.14_5	ZNF789	3'Ext	zanovello_i3_cortical_upf1_tdp_tdpkd_upf1ctl_vs_tdpctl_upf1ctl	47.4378	1.37419e-06	2.7816e-05	0.187213	0.0962835	-0.0909292	5	novel	chr7	99500723	99501552	+	-0.0684742
ENSG00000198556.14_5	ZNF789	3'Ext	zanovello_shsy5y_chx_kd_ctl_vs_ctl_ctl	58.1523	0.000489896	0.00498498	0.311177	0.161871	-0.149307	5	novel	chr7	99500723	99501552	+	-0.0684742
ENSG00000186184.20_4	POLR1D	ALE	brown_skndz	1498.16	0.000178567	0.00260595	0.318466	0.378773	0.0603066	5	annotated	chr13	27665686;27665686;27665686;27665686	27666262;27667022;27667410;27667415	+	-0.0678042
ENSG00000186184.20_4	POLR1D	ALE	seddighi_i3_cortical	2869.34	9.52469e-21	3.47993e-19	0.548605	0.484511	-0.0640943	5	annotated	chr13	27665686;27665686;27665686;27665686	27666262;27667022;27667410;27667415	+	-0.0678042
ENSG00000186184.20_4	POLR1D	ALE	zanovello_i3_cortical_upf1_tdp_tdpkd_upf1ctl_vs_tdpctl_upf1ctl	3139.13	0.000330425	0.00388773	0.577975	0.510171	-0.0678042	5	annotated	chr13	27665686;27665686;27665686;27665686	27666262;27667022;27667410;27667415	+	-0.0678042
ENSG00000186184.20_4	POLR1D	ALE	zanovello_shsy5y_chx_kd_ctl_vs_ctl_ctl	1054.66	6.36151e-12	3.29998e-10	0.370852	0.254263	-0.116588	5	annotated	chr13	27665686;27665686;27665686;27665686	27666262;27667022;27667410;27667415	+	-0.0678042
ENSG00000186184.20_4	POLR1D	ALE	zanovello_shsy5y_curve_0075	1521.86	9.23823e-13	4.55368e-11	0.43856	0.301944	-0.136616	5	annotated	chr13	27665686;27665686;27665686;27665686	27666262;27667022;27667410;27667415	+	-0.0678042
ENSG00000258913.2_4	LINC02691	ALE	brown_skndz	421.839	0.000120401	0.00189023	0.293171	0.447611	0.15444	5	novel	chr14	104299987	104304959	+	-0.0672694
ENSG00000258913.2_4	LINC02691	ALE	humphrey_i3_cortical	65.6202	1.7231e-06	4.90154e-05	0.522151	0.379372	-0.142778	5	novel	chr14	104299987	104304959	+	-0.0672694
ENSG00000258913.2_4	LINC02691	ALE	zanovello_shsy5y_chx_kd_ctl_vs_ctl_ctl	1402.71	3.2324e-06	6.22803e-05	0.542951	0.618909	0.0759588	5	novel	chr14	104299987	104304959	+	-0.0672694
ENSG00000258913.2_4	LINC02691	ALE	zanovello_shsy5y_curve_0075	396.162	0.000164106	0.0016736	0.335259	0.26799	-0.0672694	5	novel	chr14	104299987	104304959	+	-0.0672694
ENSG00000258913.2_4	LINC02691	ALE	zanovello_skndz_curve_1	381.721	2.96475e-11	1.29011e-09	0.358347	0.233218	-0.12513	5	novel	chr14	104299987	104304959	+	-0.0672694
ENSG00000153896.19_3	ZNF599	ALE	brown_i3_cortical	275.621	0.000273093	0.00663505	0.384041	0.341951	-0.0420906	5	annotated	chr19	34758073	34760559	-	-0.0659965
ENSG00000153896.19_3	ZNF599	ALE	seddighi_i3_cortical	403.679	1.06803e-11	2.25014e-10	0.497005	0.363131	-0.133874	5	annotated	chr19	34758073	34760559	-	-0.0659965
ENSG00000153896.19_3	ZNF599	ALE	zanovello_i3_cortical_upf1_tdp_tdpkd_upf1ctl_vs_tdpctl_upf1ctl	330.41	0.00119275	0.0114092	0.42784	0.350004	-0.0778354	5	annotated	chr19	34758073	34760559	-	-0.0659965
ENSG00000153896.19_3	ZNF599	ALE	zanovello_shsy5y_chx_kd_ctl_vs_ctl_ctl	56.8277	7.51335e-06	0.000131408	0.118014	0.0520174	-0.0659965	5	annotated	chr19	34758073	34760559	-	-0.0659965
ENSG00000153896.19_3	ZNF599	ALE	zanovello_shsy5y_curve_0075	54.9715	0.000509594	0.00434748	0.0965728	0.0687786	-0.0277942	5	annotated	chr19	34758073	34760559	-	-0.0659965
ENSG00000197951.10_2	ZNF71	3'Shortening	brown_i3_cortical	799.74	1.22764e-07	6.36791e-06	0.77195	0.686189	-0.085761	5	annotated	chr19	56621268;56621268	56624486;56626481	+	-0.0646819
ENSG00000197951.10_2	ZNF71	3'Shortening	klim_i3_motor	333.38	2.37898e-05	0.00265516	0.687042	0.628208	-0.058835	5	annotated	chr19	56621268;56621268	56624486;56626481	+	-0.0646819
ENSG00000197951.10_2	ZNF71	3'Shortening	seddighi_i3_cortical	1575.28	3.0286e-06	3.2987e-05	0.735818	0.663906	-0.0719127	5	annotated	chr19	56621268;56621268	56624486;56626481	+	-0.0646819
ENSG00000197951.10_2	ZNF71	3'Shortening	zanovello_i3_cortical_upf1_tdp_tdpkd_upf1ctl_vs_tdpctl_upf1ctl	317.822	0.00284657	0.0237223	0.49923	0.434548	-0.0646819	5	annotated	chr19	56621268;56621268	56624486;56626481	+	-0.0646819
ENSG00000197951.10_2	ZNF71	3'Shortening	zanovello_shsy5y_chx_kd_ctl_vs_ctl_ctl	587.787	0.00282363	0.0215269	0.815937	0.760039	-0.0558974	5	annotated	chr19	56621268;56621268	56624486;56626481	+	-0.0646819
ENSG00000269713.8_1	NBPF9	ALE	brown_i3_cortical	426.963	0.00036261	0.0083766	0.188526	0.258604	0.0700781	5	novel	chr1	149090960;149091354;149091445;149091455;149091457	149094132;149094132;149094132;149094132;149092853	-	0.0632629
ENSG00000269713.8_1	NBPF9	ALE	brown_skndz	1656.04	9.97205e-06	0.00023083	0.272532	0.188818	-0.0837143	5	novel	chr1	149090960;149091354;149091445;149091455;149091457	149094132;149094132;149094132;149094132;149092853	-	0.0632629
ENSG00000269713.8_1	NBPF9	ALE	humphrey_i3_cortical	173.029	1.27106e-08	6.48557e-07	0.111521	0.180653	0.0691323	5	novel	chr1	149090960;149091354;149091445;149091455;149091457	149094132;149094132;149094132;149094132;149092853	-	0.0632629
ENSG00000269713.8_1	NBPF9	ALE	seddighi_i3_cortical	394.101	4.88381e-12	1.04675e-10	0.131005	0.194267	0.0632629	5	novel	chr1	149090960;149091354;149091445;149091455;149091457	149094132;149094132;149094132;149094132;149092853	-	0.0632629
ENSG00000269713.8_1	NBPF9	ALE	zanovello_i3_cortical_upf1_tdp_tdpkd_upf1ctl_vs_tdpctl_upf1ctl	366.643	5.45008e-06	9.82164e-05	0.122657	0.169478	0.0468211	5	novel	chr1	149090960;149091354;149091445;149091455;149091457	149094132;149094132;149094132;149094132;149092853	-	0.0632629
ENSG00000123643.13_5	SLC36A1	Complex	klim_i3_motor	231.172	7.33089e-05	0.00643275	0.144307	0.0800634	-0.0642435	5	novel	chr5	151487983;151487983	151497004;151497437	+	-0.0630161
ENSG00000123643.13_5	SLC36A1	Complex	seddighi_i3_cortical	1347.49	0.000291805	0.0020377	0.259655	0.196639	-0.0630161	5	novel	chr5	151487983;151487983	151497004;151497437	+	-0.0630161
ENSG00000123643.13_5	SLC36A1	Complex	zanovello_i3_cortical_upf1_tdp_tdpkd_upf1ctl_vs_tdpctl_upf1ctl	1832	4.33883e-12	1.74001e-10	0.467314	0.385913	-0.0814005	5	novel	chr5	151487983;151487983	151497004;151497437	+	-0.0630161
ENSG00000123643.13_5	SLC36A1	Complex	zanovello_shsy5y_chx_kd_ctl_vs_ctl_ctl	141.442	2.13233e-05	0.000329534	0.0829139	0.0390128	-0.0439011	5	novel	chr5	151487983;151487983	151497004;151497437	+	-0.0630161
ENSG00000123643.13_5	SLC36A1	Complex	zanovello_skndz_curve_1	211.267	0.000216653	0.00289415	0.11909	0.0779439	-0.0411457	5	novel	chr5	151487983;151487983	151497004;151497437	+	-0.0630161
ENSG00000169905.13_2	TOR1AIP2	IPA	brown_skndz	1573.35	6.57922e-15	1.4891e-12	0.483424	0.366372	-0.117052	5	annotated	chr1	179859030	179865435	-	0.0625085
ENSG00000169905.13_2	TOR1AIP2	IPA	humphrey_i3_cortical	1475.97	0.000150794	0.00227346	0.579941	0.693962	0.114021	5	annotated	chr1	179859030	179865435	-	0.0625085
ENSG00000169905.13_2	TOR1AIP2	IPA	zanovello_i3_cortical_upf1_tdp_tdpkd_upf1ctl_vs_tdpctl_upf1ctl	3692.34	6.95108e-10	2.26626e-08	0.671746	0.734255	0.0625085	5	annotated	chr1	179859030	179865435	-	0.0625085
ENSG00000169905.13_2	TOR1AIP2	IPA	zanovello_shsy5y_chx_kd_ctl_vs_ctl_ctl	4453.72	3.23867e-07	7.85112e-06	0.569441	0.627545	0.0581044	5	annotated	chr1	179859030	179865435	-	0.0625085
ENSG00000169905.13_2	TOR1AIP2	IPA	zanovello_shsy5y_curve_0075	3670.66	1.9663e-11	8.30761e-10	0.53343	0.626091	0.0926604	5	annotated	chr1	179859030	179865435	-	0.0625085
ENSG00000120802.14_2	TMPO	ALE	brown_skndz	4315.72	1.62723e-07	6.46764e-06	0.179924	0.290597	0.110672	5	annotated	chr12	98532823	98535634	+	0.0613259
ENSG00000120802.14_2	TMPO	ALE	humphrey_i3_cortical	703.792	4.21065e-08	2.03407e-06	0.075864	0.13719	0.0613259	5	annotated	chr12	98532823	98535634	+	0.0613259
ENSG00000120802.14_2	TMPO	ALE	zanovello_i3_cortical_upf1_tdp_tdpkd_upf1ctl_vs_tdpctl_upf1ctl	1514	0.00444994	0.0345558	0.145241	0.174562	0.0293206	5	annotated	chr12	98532823	98535634	+	0.0613259
ENSG00000120802.14_2	TMPO	ALE	zanovello_shsy5y_chx_kd_ctl_vs_ctl_ctl	1573.17	4.08121e-11	1.90405e-09	0.221365	0.336748	0.115383	5	annotated	chr12	98532823	98535634	+	0.0613259
ENSG00000120802.14_2	TMPO	ALE	zanovello_skndz_curve_1	3131.17	7.86916e-05	0.00121671	0.136855	0.168438	0.0315833	5	annotated	chr12	98532823	98535634	+	0.0613259
ENSG00000116141.17_1	MARK1	IPA	brown_i3_cortical	116.724	0.000771887	0.0156132	0.121063	0.180681	0.0596184	5	novel	chr1	220581119;220581119;220581119	220582709;220582768;220582888	+	0.0605351
ENSG00000116141.17_1	MARK1	IPA	humphrey_i3_cortical	85.6481	4.57487e-06	0.000112838	0.0790727	0.148753	0.0696806	5	novel	chr1	220581119;220581119;220581119	220582709;220582768;220582888	+	0.0605351
ENSG00000116141.17_1	MARK1	IPA	klim_i3_motor	137.822	1.33353e-06	0.000216487	0.256847	0.318721	0.0618732	5	novel	chr1	220581119;220581119;220581119	220582709;220582768;220582888	+	0.0605351
ENSG00000116141.17_1	MARK1	IPA	seddighi_i3_cortical	213.631	2.29822e-08	3.57919e-07	0.105165	0.130447	0.0252824	5	novel	chr1	220581119;220581119;220581119	220582709;220582768;220582888	+	0.0605351
ENSG00000116141.17_1	MARK1	IPA	zanovello_i3_cortical_upf1_tdp_tdpkd_upf1ctl_vs_tdpctl_upf1ctl	240.812	1.37465e-07	3.36454e-06	0.0757982	0.136333	0.0605351	5	novel	chr1	220581119;220581119;220581119	220582709;220582768;220582888	+	0.0605351
ENSG00000164107.9_3	HAND2	3'Ext	brown_shsy5y	802.287	5.34761e-06	0.000688527	0.14205	0.0597374	-0.082313	5	novel	chr4	173524299	173525028	-	-0.0595842
ENSG00000164107.9_3	HAND2	3'Ext	brown_skndz	159.508	4.17261e-10	3.26908e-08	0.0925909	0.0330068	-0.0595842	5	novel	chr4	173524299	173525028	-	-0.0595842
ENSG00000164107.9_3	HAND2	3'Ext	zanovello_shsy5y_chx_kd_ctl_vs_ctl_ctl	1241.69	7.31822e-11	3.23134e-09	0.143271	0.0888502	-0.0544212	5	novel	chr4	173524299	173525028	-	-0.0595842
ENSG00000164107.9_3	HAND2	3'Ext	zanovello_shsy5y_curve_0075	712.657	1.19685e-10	4.6422e-09	0.111935	0.0660913	-0.0458436	5	novel	chr4	173524299	173525028	-	-0.0595842
ENSG00000164107.9_3	HAND2	3'Ext	zanovello_skndz_curve_1	449.275	4.58799e-49	1.44961e-46	0.100675	0.0320249	-0.06865	5	novel	chr4	173524299	173525028	-	-0.0595842
ENSG00000164107.9_1	HAND2	IPA	brown_shsy5y	10298.3	3.81527e-06	0.000574336	0.85795	0.940263	0.082313	5	annotated	chr4	173526091	173527012	-	0.0595842
ENSG00000164107.9_1	HAND2	IPA	brown_skndz	3448.87	3.61738e-12	4.53453e-10	0.907409	0.966993	0.0595842	5	annotated	chr4	173526091	173527012	-	0.0595842
ENSG00000164107.9_1	HAND2	IPA	zanovello_shsy5y_chx_kd_ctl_vs_ctl_ctl	9801.99	5.46433e-11	2.48677e-09	0.856729	0.91115	0.0544212	5	annotated	chr4	173526091	173527012	-	0.0595842
ENSG00000164107.9_1	HAND2	IPA	zanovello_shsy5y_curve_0075	8372.58	5.08559e-11	2.08656e-09	0.888065	0.933909	0.0458436	5	annotated	chr4	173526091	173527012	-	0.0595842
ENSG00000164107.9_1	HAND2	IPA	zanovello_skndz_curve_1	8150.93	2.02514e-53	7.35835e-51	0.899325	0.967975	0.06865	5	annotated	chr4	173526091	173527012	-	0.0595842
ENSG00000162981.14_3	LRATD1	Complex	brown_i3_cortical	549.925	2.63005e-11	2.09784e-09	0.151278	0.260185	0.108907	5	annotated,novel	chr2	14649313;14649454;14649454;14649539	14649315;14650814;14651113;14649641	+	0.0585373
ENSG00000162981.14_3	LRATD1	Complex	humphrey_i3_cortical	98.1414	0.00624947	0.0426951	0.235464	0.292828	0.0573638	5	annotated,novel	chr2	14649313;14649454;14649454;14649539	14649315;14650814;14651113;14649641	+	0.0585373
ENSG00000162981.14_3	LRATD1	Complex	klim_i3_motor	89.9607	0.000194199	0.0138834	0.256053	0.314591	0.0585373	5	annotated,novel	chr2	14649313;14649454;14649454;14649539	14649315;14650814;14651113;14649641	+	0.0585373
ENSG00000162981.14_3	LRATD1	Complex	seddighi_i3_cortical	598.299	1.73592e-50	1.61627e-48	0.153558	0.264118	0.11056	5	annotated,novel	chr2	14649313;14649454;14649454;14649539	14649315;14650814;14651113;14649641	+	0.0585373
ENSG00000162981.14_3	LRATD1	Complex	zanovello_i3_cortical_upf1_tdp_tdpkd_upf1ctl_vs_tdpctl_upf1ctl	317.722	0.000610528	0.0066722	0.182425	0.220312	0.0378868	5	annotated,novel	chr2	14649313;14649454;14649454;14649539	14649315;14650814;14651113;14649641	+	0.0585373
ENSG00000153896.19_2	ZNF599	ALE	brown_i3_cortical	136.748	0.000136853	0.00373257	0.207191	0.291933	0.0847419	5	annotated	chr19	34762795	34765641	-	0.0534333
ENSG00000153896.19_2	ZNF599	ALE	seddighi_i3_cortical	219.953	1.40672e-11	2.94934e-10	0.261464	0.308533	0.0470685	5	annotated	chr19	34762795	34765641	-	0.0534333
ENSG00000153896.19_2	ZNF599	ALE	zanovello_i3_cortical_upf1_tdp_tdpkd_upf1ctl_vs_tdpctl_upf1ctl	209.357	0.00141672	0.0132258	0.250304	0.303737	0.0534333	5	annotated	chr19	34762795	34765641	-	0.0534333
ENSG00000153896.19_2	ZNF599	ALE	zanovello_shsy5y_chx_kd_ctl_vs_ctl_ctl	172.944	0.00631872	0.0412971	0.342076	0.310039	-0.0320373	5	annotated	chr19	34762795	34765641	-	0.0534333
ENSG00000153896.19_2	ZNF599	ALE	zanovello_shsy5y_curve_0075	159.767	4.01313e-05	0.000498865	0.241375	0.358397	0.117022	5	annotated	chr19	34762795	34765641	-	0.0534333
ENSG00000205659.12_2	LIN52	IPA	brown_i3_cortical	67.6134	2.7912e-12	2.48416e-10	0.0193801	0.078175	0.0587949	5	novel	chr14	74114006;74114006;74114006	74117683;74117965;74117976	+	0.0532375
ENSG00000205659.12_2	LIN52	IPA	humphrey_i3_cortical	61.1255	2.16315e-18	2.94332e-16	0.00639912	0.0472187	0.0408196	5	novel	chr14	74114006;74114006;74114006	74117683;74117965;74117976	+	0.0532375
ENSG00000205659.12_2	LIN52	IPA	seddighi_i3_cortical	104.046	1.10354e-155	2.98611e-153	0.0162309	0.0844236	0.0681927	5	novel	chr14	74114006;74114006;74114006	74117683;74117965;74117976	+	0.0532375
ENSG00000205659.12_2	LIN52	IPA	zanovello_i3_cortical_upf1_tdp_tdpkd_upf1ctl_vs_tdpctl_upf1ctl	116.077	4.51402e-35	5.07352e-33	0.0161417	0.0693792	0.0532375	5	novel	chr14	74114006;74114006;74114006	74117683;74117965;74117976	+	0.0532375
ENSG00000205659.12_2	LIN52	IPA	zanovello_shsy5y_chx_kd_ctl_vs_ctl_ctl	72.2305	0.000800542	0.0076526	0.0596491	0.0782288	0.0185797	5	novel	chr14	74114006;74114006;74114006	74117683;74117965;74117976	+	0.0532375
ENSG00000148337.22_3	CIZ1	3'Shortening	brown_skndz	82.6974	2.4716e-08	1.26658e-06	0.875279	0.687997	-0.187282	5	annotated	chr9	128166064;128166065;128166066;128166067;128166069;128166071;128166152;128166307	128166406;128166406;128166406;128166406;128166406;128166406;128166406;128166406	-	-0.0528567
ENSG00000148337.22_3	CIZ1	3'Shortening	humphrey_i3_cortical	190.233	2.37216e-06	6.43548e-05	0.972275	0.941104	-0.0311707	5	annotated	chr9	128166064;128166065;128166066;128166067;128166069;128166071;128166152;128166307	128166406;128166406;128166406;128166406;128166406;128166406;128166406;128166406	-	-0.0528567
ENSG00000148337.22_3	CIZ1	3'Shortening	seddighi_i3_cortical	321.595	6.10208e-06	6.22354e-05	0.901372	0.848515	-0.0528567	5	annotated	chr9	128166064;128166065;128166066;128166067;128166069;128166071;128166152;128166307	128166406;128166406;128166406;128166406;128166406;128166406;128166406;128166406	-	-0.0528567
ENSG00000148337.22_3	CIZ1	3'Shortening	zanovello_i3_cortical_upf1_tdp_tdpkd_upf1ctl_vs_tdpctl_upf1ctl	123.789	0.000446394	0.00508413	0.868334	0.806496	-0.0618376	5	annotated	chr9	128166064;128166065;128166066;128166067;128166069;128166071;128166152;128166307	128166406;128166406;128166406;128166406;128166406;128166406;128166406;128166406	-	-0.0528567
ENSG00000148337.22_3	CIZ1	3'Shortening	zanovello_shsy5y_chx_kd_ctl_vs_ctl_ctl	427.685	0.00389515	0.0279441	0.943136	0.9442	0.00106363	5	annotated	chr9	128166064;128166065;128166066;128166067;128166069;128166071;128166152;128166307	128166406;128166406;128166406;128166406;128166406;128166406;128166406;128166406	-	-0.0528567
ENSG00000204147.11_2	ASAH2B	3'Ext	brown_skndz	234.441	0.00655819	0.0478818	0.0837968	0.134664	0.0508669	5	novel	chr10	50754551;50754551;50754551;50754551;50754551;50754551;50754551;50754551;50754551;50754551;50754551	50757557;50757932;50759120;50759124;50759131;50759136;50759264;50759649;50763293;50763486;50767029	+	0.0508669
ENSG00000204147.11_2	ASAH2B	3'Ext	humphrey_i3_cortical	513.417	0.00763895	0.0490284	0.146897	0.306864	0.159967	5	novel	chr10	50754551;50754551;50754551;50754551;50754551;50754551;50754551;50754551;50754551;50754551;50754551	50757557;50757932;50759120;50759124;50759131;50759136;50759264;50759649;50763293;50763486;50767029	+	0.0508669
ENSG00000204147.11_2	ASAH2B	3'Ext	seddighi_i3_cortical	1507.42	1.02633e-06	1.21076e-05	0.185133	0.276368	0.0912348	5	novel	chr10	50754551;50754551;50754551;50754551;50754551;50754551;50754551;50754551;50754551;50754551;50754551	50757557;50757932;50759120;50759124;50759131;50759136;50759264;50759649;50763293;50763486;50767029	+	0.0508669
ENSG00000204147.11_2	ASAH2B	3'Ext	zanovello_shsy5y_curve_0075	333.242	0.00341878	0.0207229	0.213918	0.0786139	-0.135304	5	novel	chr10	50754551;50754551;50754551;50754551;50754551;50754551;50754551;50754551;50754551;50754551;50754551	50757557;50757932;50759120;50759124;50759131;50759136;50759264;50759649;50763293;50763486;50767029	+	0.0508669
ENSG00000204147.11_2	ASAH2B	3'Ext	zanovello_skndz_curve_1	462.711	0.000397918	0.00485497	0.325757	0.217113	-0.108644	5	novel	chr10	50754551;50754551;50754551;50754551;50754551;50754551;50754551;50754551;50754551;50754551;50754551	50757557;50757932;50759120;50759124;50759131;50759136;50759264;50759649;50763293;50763486;50767029	+	0.0508669
ENSG00000135387.21_2	CAPRIN1	IPA	humphrey_i3_cortical	1126.77	0.000397281	0.00495607	0.249007	0.325895	0.0768875	5	novel	chr11	34097762;34097762;34097762;34097762;34097762	34099047;34099052;34099056;34099058;34099060	+	0.0507306
ENSG00000135387.21_2	CAPRIN1	IPA	klim_i3_motor	786.447	0.000218999	0.0153254	0.305185	0.355916	0.0507306	5	novel	chr11	34097762;34097762;34097762;34097762;34097762	34099047;34099052;34099056;34099058;34099060	+	0.0507306
ENSG00000135387.21_2	CAPRIN1	IPA	seddighi_i3_cortical	2363.31	0.000192105	0.00139784	0.329494	0.358639	0.0291458	5	novel	chr11	34097762;34097762;34097762;34097762;34097762	34099047;34099052;34099056;34099058;34099060	+	0.0507306
ENSG00000135387.21_2	CAPRIN1	IPA	zanovello_i3_cortical_upf1_tdp_tdpkd_upf1ctl_vs_tdpctl_upf1ctl	3122.11	2.64304e-14	1.24734e-12	0.295351	0.379204	0.083853	5	novel	chr11	34097762;34097762;34097762;34097762;34097762	34099047;34099052;34099056;34099058;34099060	+	0.0507306
ENSG00000135387.21_2	CAPRIN1	IPA	zanovello_shsy5y_curve_0075	307.509	0.000930826	0.00722077	0.0893027	0.129928	0.0406256	5	novel	chr11	34097762;34097762;34097762;34097762;34097762	34099047;34099052;34099056;34099058;34099060	+	0.0507306
ENSG00000078304.20_1	PPP2R5C	ALE	brown_skndz	334.055	4.00758e-07	1.45128e-05	0.140726	0.0760987	-0.0646268	5	annotated	chr14	101765154	101767049	+	0.0466133
ENSG00000078304.20_1	PPP2R5C	ALE	zanovello_i3_cortical_upf1_tdp_tdpkd_upf1ctl_vs_tdpctl_upf1ctl	1091.9	7.80538e-11	2.78969e-09	0.201716	0.248329	0.0466133	5	annotated	chr14	101765154	101767049	+	0.0466133
ENSG00000078304.20_1	PPP2R5C	ALE	zanovello_shsy5y_chx_kd_ctl_vs_ctl_ctl	740.488	2.6537e-05	0.000402559	0.0996651	0.155008	0.0553431	5	annotated	chr14	101765154	101767049	+	0.0466133
ENSG00000078304.20_1	PPP2R5C	ALE	zanovello_shsy5y_curve_0075	691.34	0.00033157	0.00301651	0.0910173	0.125913	0.0348957	5	annotated	chr14	101765154	101767049	+	0.0466133
ENSG00000078304.20_1	PPP2R5C	ALE	zanovello_skndz_curve_1	749.723	6.46017e-32	1.09177e-29	0.0784348	0.147345	0.0689102	5	annotated	chr14	101765154	101767049	+	0.0466133
ENSG00000125247.16_4	TMTC4	ALE	brown_i3_cortical	956.543	2.82905e-08	1.57366e-06	0.913524	0.791155	-0.122369	5	annotated	chr13	100603625;100603927;100604871	100605142;100605142;100605142	-	-0.0429952
ENSG00000125247.16_4	TMTC4	ALE	seddighi_i3_cortical	2008.23	1.79199e-17	5.44452e-16	0.944968	0.901973	-0.0429952	5	annotated	chr13	100603625;100603927;100604871	100605142;100605142;100605142	-	-0.0429952
ENSG00000125247.16_4	TMTC4	ALE	zanovello_i3_cortical_upf1_tdp_tdpkd_upf1ctl_vs_tdpctl_upf1ctl	2459.77	9.34271e-07	1.96082e-05	0.916076	0.879427	-0.0366487	5	annotated	chr13	100603625;100603927;100604871	100605142;100605142;100605142	-	-0.0429952
ENSG00000125247.16_4	TMTC4	ALE	zanovello_shsy5y_chx_kd_ctl_vs_ctl_ctl	146.113	2.49231e-10	1.01582e-08	0.910807	0.767661	-0.143146	5	annotated	chr13	100603625;100603927;100604871	100605142;100605142;100605142	-	-0.0429952
ENSG00000125247.16_4	TMTC4	ALE	zanovello_shsy5y_curve_0075	208.758	0.00098043	0.00753148	0.913277	0.872458	-0.0408186	5	annotated	chr13	100603625;100603927;100604871	100605142;100605142;100605142	-	-0.0429952
ENSG00000169062.15_4	UPF3A	ALE	brown_i3_cortical	1837.05	0.000641137	0.0132863	0.640636	0.599346	-0.0412903	5	annotated	chr13	114304789;114304789	114305808;114305817	+	-0.0412903
ENSG00000169062.15_4	UPF3A	ALE	humphrey_i3_cortical	805.315	0.000114965	0.00181894	0.930059	0.89683	-0.033229	5	annotated	chr13	114304789;114304789	114305808;114305817	+	-0.0412903
ENSG00000169062.15_4	UPF3A	ALE	seddighi_i3_cortical	2666.26	1.41519e-19	4.90164e-18	0.819483	0.75505	-0.0644327	5	annotated	chr13	114304789;114304789	114305808;114305817	+	-0.0412903
ENSG00000169062.15_4	UPF3A	ALE	zanovello_i3_cortical_upf1_tdp_tdpkd_upf1ctl_vs_tdpctl_upf1ctl	1502.58	3.77697e-05	0.000560119	0.854087	0.81476	-0.0393272	5	annotated	chr13	114304789;114304789	114305808;114305817	+	-0.0412903
ENSG00000169062.15_4	UPF3A	ALE	zanovello_shsy5y_chx_kd_ctl_vs_ctl_ctl	847.151	1.66347e-06	3.41817e-05	0.81528	0.704518	-0.110762	5	annotated	chr13	114304789;114304789	114305808;114305817	+	-0.0412903
ENSG00000132570.15_1	PCBD2	IPA	brown_i3_cortical	306.389	0.000441402	0.00974428	0.85124	0.896012	0.0447714	5	annotated	chr5	134960699	134962644	+	0.0410884
ENSG00000132570.15_1	PCBD2	IPA	seddighi_i3_cortical	400.823	2.08386e-05	0.000191145	0.83021	0.871298	0.0410884	5	annotated	chr5	134960699	134962644	+	0.0410884
ENSG00000132570.15_1	PCBD2	IPA	zanovello_i3_cortical_upf1_tdp_tdpkd_upf1ctl_vs_tdpctl_upf1ctl	429.747	7.45319e-08	1.94101e-06	0.819596	0.882565	0.0629689	5	annotated	chr5	134960699	134962644	+	0.0410884
ENSG00000132570.15_1	PCBD2	IPA	zanovello_shsy5y_chx_kd_ctl_vs_ctl_ctl	353.021	0.00613412	0.0403394	0.919173	0.948586	0.0294123	5	annotated	chr5	134960699	134962644	+	0.0410884
ENSG00000132570.15_1	PCBD2	IPA	zanovello_skndz_curve_1	266.117	0.00580254	0.0433818	0.895787	0.93659	0.0408033	5	annotated	chr5	134960699	134962644	+	0.0410884
ENSG00000225484.7_7	NUTM2B-AS1	3'Ext	brown_skndz	249.548	4.86192e-05	0.000892228	0.0397474	0.0718576	0.0321102	5	novel	chr10	79687172;79688324;79688772;79691324	79692056;79692056;79692056;79692056	-	-0.0373679
ENSG00000225484.7_7	NUTM2B-AS1	3'Ext	seddighi_i3_cortical	1480.42	0.00632971	0.0288772	0.217425	0.22825	0.0108251	5	novel	chr10	79687172;79688324;79688772;79691324	79692056;79692056;79692056;79692056	-	-0.0373679
ENSG00000225484.7_7	NUTM2B-AS1	3'Ext	zanovello_shsy5y_chx_kd_ctl_vs_ctl_ctl	147.413	1.68865e-16	1.34692e-14	0.107982	0.0381622	-0.0698195	5	novel	chr10	79687172;79688324;79688772;79691324	79692056;79692056;79692056;79692056	-	-0.0373679
ENSG00000225484.7_7	NUTM2B-AS1	3'Ext	zanovello_shsy5y_curve_0075	175.767	0.00610804	0.032555	0.108407	0.0710391	-0.0373679	5	novel	chr10	79687172;79688324;79688772;79691324	79692056;79692056;79692056;79692056	-	-0.0373679
ENSG00000225484.7_7	NUTM2B-AS1	3'Ext	zanovello_skndz_curve_1	513.253	3.28767e-05	0.000577089	0.107086	0.0550267	-0.0520597	5	novel	chr10	79687172;79688324;79688772;79691324	79692056;79692056;79692056;79692056	-	-0.0373679
ENSG00000125247.16_3	TMTC4	IPA	brown_i3_cortical	315.671	7.4024e-07	3.29407e-05	0.0285745	0.0482813	0.0197068	5	novel	chr13	100622793;100622899	100625534;100625534	-	0.036771
ENSG00000125247.16_3	TMTC4	IPA	seddighi_i3_cortical	455.813	2.50104e-17	7.5722e-16	0.0448773	0.0818662	0.0369888	5	novel	chr13	100622793;100622899	100625534;100625534	-	0.036771
ENSG00000125247.16_3	TMTC4	IPA	zanovello_i3_cortical_upf1_tdp_tdpkd_upf1ctl_vs_tdpctl_upf1ctl	376.326	1.73273e-06	3.47442e-05	0.0412842	0.0632334	0.0219492	5	novel	chr13	100622793;100622899	100625534;100625534	-	0.036771
ENSG00000125247.16_3	TMTC4	IPA	zanovello_shsy5y_chx_kd_ctl_vs_ctl_ctl	49.9818	2.21768e-08	6.7146e-07	0.033699	0.0875769	0.0538779	5	novel	chr13	100622793;100622899	100625534;100625534	-	0.036771
ENSG00000125247.16_3	TMTC4	IPA	zanovello_shsy5y_curve_0075	44.0421	0.00503184	0.0281931	0.0228802	0.0596512	0.036771	5	novel	chr13	100622793;100622899	100625534;100625534	-	0.036771
ENSG00000204514.11_2	ZNF814	ALE	brown_i3_cortical	211.382	1.4624e-05	0.000515191	0.0250954	0.039582	0.0144866	5	annotated	chr19	57869381	57875226	-	0.0361605
ENSG00000204514.11_2	ZNF814	ALE	seddighi_i3_cortical	360.249	1.08573e-44	8.86915e-43	0.0416159	0.0851689	0.0435529	5	annotated	chr19	57869381	57875226	-	0.0361605
ENSG00000204514.11_2	ZNF814	ALE	zanovello_i3_cortical_upf1_tdp_tdpkd_upf1ctl_vs_tdpctl_upf1ctl	397.567	3.22096e-12	1.30395e-10	0.0533675	0.0790231	0.0256556	5	annotated	chr19	57869381	57875226	-	0.0361605
ENSG00000204514.11_2	ZNF814	ALE	zanovello_shsy5y_chx_kd_ctl_vs_ctl_ctl	517.262	1.05519e-06	2.2754e-05	0.0855457	0.121706	0.0361605	5	annotated	chr19	57869381	57875226	-	0.0361605
ENSG00000204514.11_2	ZNF814	ALE	zanovello_skndz_curve_1	293.409	0.00596877	0.0440803	0.188873	0.306032	0.11716	5	annotated	chr19	57869381	57875226	-	0.0361605
ENSG00000148337.22_4	CIZ1	3'Ext	brown_skndz	22.3042	0.000344447	0.0045635	0.0146876	0.0582337	0.0435461	5	novel	chr9	128165348;128165689;128165860	128166406;128166406;128166406	-	0.0339262
ENSG00000148337.22_4	CIZ1	3'Ext	humphrey_i3_cortical	10.1772	2.98162e-06	7.85224e-05	0.00240447	0.0363306	0.0339262	5	novel	chr9	128165348;128165689;128165860	128166406;128166406;128166406	-	0.0339262
ENSG00000148337.22_4	CIZ1	3'Ext	seddighi_i3_cortical	75.3428	7.42887e-06	7.41945e-05	0.0254271	0.0532525	0.0278254	5	novel	chr9	128165348;128165689;128165860	128166406;128166406;128166406	-	0.0339262
ENSG00000148337.22_4	CIZ1	3'Ext	zanovello_i3_cortical_upf1_tdp_tdpkd_upf1ctl_vs_tdpctl_upf1ctl	32.776	2.04747e-05	0.00032597	0.0297384	0.0752691	0.0455307	5	novel	chr9	128165348;128165689;128165860	128166406;128166406;128166406	-	0.0339262
ENSG00000148337.22_4	CIZ1	3'Ext	zanovello_shsy5y_chx_kd_ctl_vs_ctl_ctl	33.0239	0.000548915	0.0055025	0.00586701	0.0210308	0.0151638	5	novel	chr9	128165348;128165689;128165860	128166406;128166406;128166406	-	0.0339262
ENSG00000160716.6_1	CHRNB2	3'Shortening	brown_skndz	6183.89	0.00200037	0.0190631	0.937187	0.908351	-0.0288359	5	annotated	chr1	154575762	154580013	+	0.0297139
ENSG00000160716.6_2	CHRNB2	3'Ext	brown_skndz	736.946	0.00257504	0.0233127	0.0628132	0.0916491	0.0288359	5	novel	chr1	154575762	154581622	+	-0.0297139
ENSG00000160716.6_1	CHRNB2	3'Shortening	seddighi_i3_cortical	6618.75	0.00957555	0.0406844	0.828595	0.843929	0.0153335	5	annotated	chr1	154575762	154580013	+	0.0297139
ENSG00000160716.6_2	CHRNB2	3'Ext	seddighi_i3_cortical	1840.78	0.00966111	0.0409675	0.171405	0.156071	-0.0153335	5	novel	chr1	154575762	154581622	+	-0.0297139
ENSG00000160716.6_1	CHRNB2	3'Shortening	zanovello_shsy5y_chx_kd_ctl_vs_ctl_ctl	8185.09	5.44921e-06	0.000100055	0.86582	0.895534	0.0297139	5	annotated	chr1	154575762	154580013	+	0.0297139
ENSG00000160716.6_2	CHRNB2	3'Ext	zanovello_shsy5y_chx_kd_ctl_vs_ctl_ctl	1550.65	6.17122e-06	0.000111112	0.13418	0.104466	-0.0297139	5	novel	chr1	154575762	154581622	+	-0.0297139
ENSG00000160716.6_1	CHRNB2	3'Shortening	zanovello_shsy5y_curve_0075	6919.42	0.000782687	0.00624215	0.877887	0.917033	0.0391457	5	annotated	chr1	154575762	154580013	+	0.0297139
ENSG00000160716.6_2	CHRNB2	3'Ext	zanovello_shsy5y_curve_0075	1098.78	0.000875802	0.00683959	0.122113	0.0829675	-0.0391457	5	novel	chr1	154575762	154581622	+	-0.0297139
ENSG00000160716.6_1	CHRNB2	3'Shortening	zanovello_skndz_curve_1	4233.23	0.000146365	0.00208148	0.714941	0.783654	0.0687127	5	annotated	chr1	154575762	154580013	+	0.0297139
ENSG00000160716.6_2	CHRNB2	3'Ext	zanovello_skndz_curve_1	2024.55	0.000157995	0.00221651	0.285059	0.216346	-0.0687127	5	novel	chr1	154575762	154581622	+	-0.0297139
ENSG00000012174.12_1	MBTPS2	ALE	brown_shsy5y	404.288	0.00023798	0.0187155	0.0882663	0.187392	0.0991256	5	annotated,novel	chrX	21856316;21856483;21856483;21856483;21856501	21859630;21857854;21858052;21858185;21857593	+	0.0289278
ENSG00000012174.12_1	MBTPS2	ALE	brown_skndz	189.287	0.00358883	0.0302405	0.0657057	0.0946335	0.0289278	5	annotated,novel	chrX	21856316;21856483;21856483;21856483;21856501	21859630;21857854;21858052;21858185;21857593	+	0.0289278
ENSG00000012174.12_1	MBTPS2	ALE	seddighi_i3_cortical	157.282	0.00103783	0.0062234	0.0443152	0.0562287	0.0119134	5	annotated,novel	chrX	21856316;21856483;21856483;21856483;21856501	21859630;21857854;21858052;21858185;21857593	+	0.0289278
ENSG00000012174.12_1	MBTPS2	ALE	zanovello_shsy5y_chx_kd_ctl_vs_ctl_ctl	295.194	0.00784842	0.0487601	0.097382	0.129006	0.0316236	5	annotated,novel	chrX	21856316;21856483;21856483;21856483;21856501	21859630;21857854;21858052;21858185;21857593	+	0.0289278
ENSG00000012174.12_1	MBTPS2	ALE	zanovello_shsy5y_curve_0075	221.352	0.000366575	0.00330616	0.101792	0.0615405	-0.0402517	5	annotated,novel	chrX	21856316;21856483;21856483;21856483;21856501	21859630;21857854;21858052;21858185;21857593	+	0.0289278
ENSG00000052749.14_3	RRP12	IPA	brown_skndz	208.021	0.0013808	0.0142055	0.088203	0.0490152	-0.0391878	5	novel	chr10	97416928	97419495	-	-0.0255266
ENSG00000052749.14_3	RRP12	IPA	zanovello_i3_cortical_upf1_tdp_tdpkd_upf1ctl_vs_tdpctl_upf1ctl	69.8079	0.00227553	0.0197336	0.0646317	0.0391052	-0.0255266	5	novel	chr10	97416928	97419495	-	-0.0255266
ENSG00000052749.14_3	RRP12	IPA	zanovello_shsy5y_chx_kd_ctl_vs_ctl_ctl	76.7305	0.00104923	0.00959704	0.022885	0.0111649	-0.0117201	5	novel	chr10	97416928	97419495	-	-0.0255266
ENSG00000052749.14_3	RRP12	IPA	zanovello_shsy5y_curve_0075	58.302	0.005187	0.0288537	0.0305764	0.0134334	-0.017143	5	novel	chr10	97416928	97419495	-	-0.0255266
ENSG00000052749.14_3	RRP12	IPA	zanovello_skndz_curve_1	119.431	3.97306e-05	0.000676164	0.0640571	0.02861	-0.0354471	5	novel	chr10	97416928	97419495	-	-0.0255266
ENSG00000106723.17_2	SPIN1	3'Ext	humphrey_i3_cortical	275.154	0.000105578	0.00168677	0.0402292	0.0207152	-0.019514	5	novel	chr9	88475078;88475078;88475078;88475078;88475078;88475078;88475078;88475078;88475078	88479002;88479076;88480132;88480158;88480238;88480354;88480356;88480654;88480699	+	-0.019514
ENSG00000106723.17_2	SPIN1	3'Ext	klim_i3_motor	210.161	3.99305e-06	0.000582089	0.0141882	0.00786489	-0.0063233	5	novel	chr9	88475078;88475078;88475078;88475078;88475078;88475078;88475078;88475078;88475078	88479002;88479076;88480132;88480158;88480238;88480354;88480356;88480654;88480699	+	-0.019514
ENSG00000106723.17_2	SPIN1	3'Ext	seddighi_i3_cortical	1238.66	5.54055e-09	9.19074e-08	0.0548218	0.0333158	-0.021506	5	novel	chr9	88475078;88475078;88475078;88475078;88475078;88475078;88475078;88475078;88475078	88479002;88479076;88480132;88480158;88480238;88480354;88480356;88480654;88480699	+	-0.019514
ENSG00000106723.17_2	SPIN1	3'Ext	zanovello_i3_cortical_upf1_tdp_tdpkd_upf1ctl_vs_tdpctl_upf1ctl	775.833	0.00597159	0.0432649	0.0529814	0.0336455	-0.0193359	5	novel	chr9	88475078;88475078;88475078;88475078;88475078;88475078;88475078;88475078;88475078	88479002;88479076;88480132;88480158;88480238;88480354;88480356;88480654;88480699	+	-0.019514
ENSG00000106723.17_2	SPIN1	3'Ext	zanovello_skndz_curve_1	203.617	1.35e-07	3.66061e-06	0.0446729	0.0144949	-0.030178	5	novel	chr9	88475078;88475078;88475078;88475078;88475078;88475078;88475078;88475078;88475078	88479002;88479076;88480132;88480158;88480238;88480354;88480356;88480654;88480699	+	-0.019514
ENSG00000106723.17_1	SPIN1	3'Shortening	humphrey_i3_cortical	6275.54	0.000104965	0.00168356	0.959771	0.979285	0.019514	5	annotated	chr9	88475078;88475078;88475078;88475078	88475203;88475245;88475914;88478694	+	0.019514
ENSG00000106723.17_1	SPIN1	3'Shortening	klim_i3_motor	3561.61	3.66812e-06	0.000545863	0.985812	0.992135	0.0063233	5	annotated	chr9	88475078;88475078;88475078;88475078	88475203;88475245;88475914;88478694	+	0.019514
ENSG00000106723.17_1	SPIN1	3'Shortening	seddighi_i3_cortical	18356.3	5.1697e-09	8.64179e-08	0.945178	0.966684	0.021506	5	annotated	chr9	88475078;88475078;88475078;88475078	88475203;88475245;88475914;88478694	+	0.019514
ENSG00000106723.17_1	SPIN1	3'Shortening	zanovello_i3_cortical_upf1_tdp_tdpkd_upf1ctl_vs_tdpctl_upf1ctl	13314.9	0.0054239	0.0400787	0.947019	0.966355	0.0193359	5	annotated	chr9	88475078;88475078;88475078;88475078	88475203;88475245;88475914;88478694	+	0.019514
ENSG00000106723.17_1	SPIN1	3'Shortening	zanovello_skndz_curve_1	4937.37	2.72902e-08	8.43905e-07	0.955327	0.985505	0.030178	5	annotated	chr9	88475078;88475078;88475078;88475078	88475203;88475245;88475914;88478694	+	0.019514
ENSG00000173692.14_4	PSMD1	ALE	seddighi_i3_cortical	232.355	3.04104e-10	5.76201e-09	0.998208	0.994013	-0.00419563	5	annotated	chr2	231172535;231172535;231172535	231172760;231172827;231173116	+	-0.0190776
ENSG00000173692.14_4	PSMD1	ALE	zanovello_i3_cortical_upf1_tdp_tdpkd_upf1ctl_vs_tdpctl_upf1ctl	269.215	4.43771e-06	8.11711e-05	0.999225	0.996297	-0.00292866	5	annotated	chr2	231172535;231172535;231172535	231172760;231172827;231173116	+	-0.0190776
ENSG00000173692.14_4	PSMD1	ALE	zanovello_shsy5y_chx_kd_ctl_vs_ctl_ctl	262.864	3.37583e-11	1.61561e-09	0.996573	0.974255	-0.0223179	5	annotated	chr2	231172535;231172535;231172535	231172760;231172827;231173116	+	-0.0190776
ENSG00000173692.14_4	PSMD1	ALE	zanovello_shsy5y_curve_0075	224.16	2.46134e-15	1.74706e-13	0.994947	0.968006	-0.0269407	5	annotated	chr2	231172535;231172535;231172535	231172760;231172827;231173116	+	-0.0190776
ENSG00000173692.14_4	PSMD1	ALE	zanovello_skndz_curve_1	173.332	9.79285e-13	4.97655e-11	0.995538	0.97646	-0.0190776	5	annotated	chr2	231172535;231172535;231172535	231172760;231172827;231173116	+	-0.0190776
ENSG00000149295.14_4	DRD2	Complex	brown_skndz	563.473	2.99041e-08	1.48858e-06	0.0543451	0.105106	0.0507614	5	novel	chr11	113403479;113403484;113403669;113403680	113410920;113410920;113410920;113410920	-	0.0184815
ENSG00000149295.14_4	DRD2	Complex	humphrey_i3_cortical	173.629	3.67692e-06	9.59055e-05	0.0560438	0.092947	0.0369032	5	novel	chr11	113403479;113403484;113403669;113403680	113410920;113410920;113410920;113410920	-	0.0184815
ENSG00000149295.14_4	DRD2	Complex	seddighi_i3_cortical	714.504	8.60693e-09	1.40353e-07	0.0327765	0.0417589	0.00898239	5	novel	chr11	113403479;113403484;113403669;113403680	113410920;113410920;113410920;113410920	-	0.0184815
ENSG00000149295.14_4	DRD2	Complex	zanovello_shsy5y_chx_kd_ctl_vs_ctl_ctl	1552.58	0.00215477	0.017103	0.0969614	0.113523	0.0165612	5	novel	chr11	113403479;113403484;113403669;113403680	113410920;113410920;113410920;113410920	-	0.0184815
ENSG00000149295.14_4	DRD2	Complex	zanovello_shsy5y_curve_0075	297.933	0.000758667	0.0060779	0.0629106	0.0813921	0.0184815	5	novel	chr11	113403479;113403484;113403669;113403680	113410920;113410920;113410920;113410920	-	0.0184815
ENSG00000198380.13_1	GFPT1	3'Shortening	brown_i3_cortical	2455.72	9.21341e-05	0.00262287	0.958262	0.974199	0.0159371	5	annotated	chr2	69319780	69326233	-	0.0181904
ENSG00000198380.13_2	GFPT1	3'Ext	brown_i3_cortical	183.959	0.000238459	0.005965	0.0417382	0.0258011	-0.0159371	5	novel	chr2	69315216	69326233	-	-0.0181904
ENSG00000198380.13_1	GFPT1	3'Shortening	seddighi_i3_cortical	5412.06	0.00288197	0.015015	0.95772	0.964433	0.00671304	5	annotated	chr2	69319780	69326233	-	0.0181904
ENSG00000198380.13_2	GFPT1	3'Ext	seddighi_i3_cortical	430.455	0.00305578	0.0158159	0.0422802	0.0355672	-0.00671304	5	novel	chr2	69315216	69326233	-	-0.0181904
ENSG00000198380.13_1	GFPT1	3'Shortening	zanovello_i3_cortical_upf1_tdp_tdpkd_upf1ctl_vs_tdpctl_upf1ctl	12042.3	1.07324e-25	8.5679e-24	0.95337	0.972201	0.0188311	5	annotated	chr2	69319780	69326233	-	0.0181904
ENSG00000198380.13_2	GFPT1	3'Ext	zanovello_i3_cortical_upf1_tdp_tdpkd_upf1ctl_vs_tdpctl_upf1ctl	881.362	6.94318e-25	5.3917e-23	0.0466303	0.0277991	-0.0188311	5	novel	chr2	69315216	69326233	-	-0.0181904
ENSG00000198380.13_1	GFPT1	3'Shortening	zanovello_shsy5y_chx_kd_ctl_vs_ctl_ctl	1024.1	5.72055e-06	0.000103753	0.958143	0.976334	0.0181904	5	annotated	chr2	69319780	69326233	-	0.0181904
ENSG00000198380.13_2	GFPT1	3'Ext	zanovello_shsy5y_chx_kd_ctl_vs_ctl_ctl	73.1013	2.75514e-05	0.000416244	0.0418566	0.0236662	-0.0181904	5	novel	chr2	69315216	69326233	-	-0.0181904
ENSG00000198380.13_1	GFPT1	3'Shortening	zanovello_shsy5y_curve_0075	802.638	0.000379501	0.00340974	0.948654	0.972788	0.0241338	5	annotated	chr2	69319780	69326233	-	0.0181904
ENSG00000198380.13_2	GFPT1	3'Ext	zanovello_shsy5y_curve_0075	70.3205	0.00135063	0.00976731	0.0513458	0.027212	-0.0241338	5	novel	chr2	69315216	69326233	-	-0.0181904
ENSG00000173692.14_1	PSMD1	ALE	seddighi_i3_cortical	10.2563	5.47604e-09	9.10145e-08	0.00179151	0.00598713	0.00419563	5	annotated,novel	chr2	231108543;231108543;231108564	231109494;231109960;231109122	+	0.0171123
ENSG00000173692.14_1	PSMD1	ALE	zanovello_i3_cortical_upf1_tdp_tdpkd_upf1ctl_vs_tdpctl_upf1ctl	8.67998	0.000174571	0.00217374	0.000774765	0.00370343	0.00292866	5	annotated,novel	chr2	231108543;231108543;231108564	231109494;231109960;231109122	+	0.0171123
ENSG00000173692.14_1	PSMD1	ALE	zanovello_shsy5y_chx_kd_ctl_vs_ctl_ctl	36.9267	8.15672e-10	3.08707e-08	0.00342728	0.0257451	0.0223179	5	annotated,novel	chr2	231108543;231108543;231108564	231109494;231109960;231109122	+	0.0171123
ENSG00000173692.14_1	PSMD1	ALE	zanovello_shsy5y_curve_0075	39.0369	3.88433e-12	1.81388e-10	0.00505302	0.0319937	0.0269407	5	annotated,novel	chr2	231108543;231108543;231108564	231109494;231109960;231109122	+	0.0171123
ENSG00000173692.14_1	PSMD1	ALE	zanovello_skndz_curve_1	35.1302	3.29402e-10	1.29393e-08	0.00446233	0.0215746	0.0171123	5	annotated,novel	chr2	231108543;231108543;231108564	231109494;231109960;231109122	+	0.0171123
ENSG00000162374.18_5	ELAVL4	ALE	brown_i3_cortical	9881.94	0.00143256	0.0258849	0.880915	0.887598	0.00668335	5	annotated	chr1	50200809;50200851;50200851;50200851;50200851;50200851	50201402;50201399;50201570;50202294;50203770;50203772	+	-0.0162347
ENSG00000162374.18_5	ELAVL4	ALE	seddighi_i3_cortical	16896.7	0.00528097	0.024988	0.917088	0.900853	-0.0162347	5	annotated	chr1	50200809;50200851;50200851;50200851;50200851;50200851	50201402;50201399;50201570;50202294;50203770;50203772	+	-0.0162347
ENSG00000162374.18_5	ELAVL4	ALE	zanovello_shsy5y_chx_kd_ctl_vs_ctl_ctl	4990.81	1.10424e-08	3.51555e-07	0.943823	0.896307	-0.047516	5	annotated	chr1	50200809;50200851;50200851;50200851;50200851;50200851	50201402;50201399;50201570;50202294;50203770;50203772	+	-0.0162347
ENSG00000162374.18_5	ELAVL4	ALE	zanovello_shsy5y_curve_0075	4218.99	0.00570104	0.0310322	0.940957	0.932131	-0.00882611	5	annotated	chr1	50200809;50200851;50200851;50200851;50200851;50200851	50201402;50201399;50201570;50202294;50203770;50203772	+	-0.0162347
ENSG00000162374.18_5	ELAVL4	ALE	zanovello_skndz_curve_1	8572.68	5.81466e-10	2.23572e-08	0.904384	0.844054	-0.0603293	5	annotated	chr1	50200809;50200851;50200851;50200851;50200851;50200851	50201402;50201399;50201570;50202294;50203770;50203772	+	-0.0162347
ENSG00000020256.20_5	ZFP64	3'Ext	brown_skndz	467.526	0.00356372	0.0301529	0.0715411	0.0513676	-0.0201735	5	novel	chr20	52074680;52080797	52085266;52085266	-	-0.0144416
ENSG00000020256.20_5	ZFP64	3'Ext	humphrey_i3_cortical	312.039	0.00631988	0.0429637	0.0680241	0.104635	0.0366113	5	novel	chr20	52074680;52080797	52085266;52085266	-	-0.0144416
ENSG00000020256.20_5	ZFP64	3'Ext	seddighi_i3_cortical	857.91	4.81021e-11	9.68643e-10	0.0656499	0.0946532	0.0290034	5	novel	chr20	52074680;52080797	52085266;52085266	-	-0.0144416
ENSG00000020256.20_5	ZFP64	3'Ext	zanovello_shsy5y_chx_kd_ctl_vs_ctl_ctl	128.514	0.00188011	0.0152756	0.0380499	0.0236083	-0.0144416	5	novel	chr20	52074680;52080797	52085266;52085266	-	-0.0144416
ENSG00000020256.20_5	ZFP64	3'Ext	zanovello_skndz_curve_1	668.77	0.000407492	0.00495192	0.125535	0.0923966	-0.0331388	5	novel	chr20	52074680;52080797	52085266;52085266	-	-0.0144416
ENSG00000178950.18_3	GAK	ALE	brown_i3_cortical	287.207	2.12668e-11	1.73285e-09	0.966881	0.955946	-0.0109344	5	annotated	chr4	849276;849277;849278	849774;849774;849774	-	-0.0139775
ENSG00000178950.18_3	GAK	ALE	brown_skndz	140.02	0.0049245	0.038424	0.946602	0.91234	-0.0342619	5	annotated	chr4	849276;849277;849278	849774;849774;849774	-	-0.0139775
ENSG00000178950.18_3	GAK	ALE	klim_i3_motor	87.951	0.000292906	0.0195535	0.970699	0.956721	-0.0139775	5	annotated	chr4	849276;849277;849278	849774;849774;849774	-	-0.0139775
ENSG00000178950.18_3	GAK	ALE	seddighi_i3_cortical	508.35	1.99049e-26	9.57538e-25	0.974498	0.951177	-0.0233212	5	annotated	chr4	849276;849277;849278	849774;849774;849774	-	-0.0139775
ENSG00000178950.18_3	GAK	ALE	zanovello_i3_cortical_upf1_tdp_tdpkd_upf1ctl_vs_tdpctl_upf1ctl	194.638	9.06928e-12	3.55366e-10	0.975605	0.964959	-0.010646	5	annotated	chr4	849276;849277;849278	849774;849774;849774	-	-0.0139775
ENSG00000198363.18_4	ASPH	ALE	brown_skndz	237.816	0.00111186	0.0119111	0.0257425	0.0484568	0.0227143	5	annotated	chr8	61656128	61661926	-	-0.0125825
ENSG00000198363.18_4	ASPH	ALE	seddighi_i3_cortical	169.096	6.17794e-07	7.6095e-06	0.0394394	0.0549689	0.0155295	5	annotated	chr8	61656128	61661926	-	-0.0125825
ENSG00000198363.18_4	ASPH	ALE	zanovello_shsy5y_chx_kd_ctl_vs_ctl_ctl	126.963	3.7118e-09	1.28066e-07	0.077682	0.0325777	-0.0451043	5	annotated	chr8	61656128	61661926	-	-0.0125825
ENSG00000198363.18_4	ASPH	ALE	zanovello_shsy5y_curve_0075	176.871	2.56007e-11	1.0689e-09	0.0885723	0.0329572	-0.0556151	5	annotated	chr8	61656128	61661926	-	-0.0125825
ENSG00000198363.18_4	ASPH	ALE	zanovello_skndz_curve_1	205.495	2.17204e-05	0.000398591	0.0218179	0.00923539	-0.0125825	5	annotated	chr8	61656128	61661926	-	-0.0125825
ENSG00000176422.14_1	SPRYD4	ALE	brown_skndz	936.286	1.39746e-09	9.21721e-08	0.0214348	0.0374388	0.016004	5	annotated	chr12	56469039	56479708	+	0.0107238
ENSG00000176422.14_1	SPRYD4	ALE	seddighi_i3_cortical	943.833	0.00387912	0.0192931	0.0705675	0.0812913	0.0107238	5	annotated	chr12	56469039	56479708	+	0.0107238
ENSG00000176422.14_1	SPRYD4	ALE	zanovello_shsy5y_chx_kd_ctl_vs_ctl_ctl	558.498	4.36199e-05	0.000613989	0.0250392	0.0359191	0.0108799	5	annotated	chr12	56469039	56479708	+	0.0107238
ENSG00000176422.14_1	SPRYD4	ALE	zanovello_shsy5y_curve_0075	390.755	0.000953869	0.0073593	0.0159003	0.022717	0.00681673	5	annotated	chr12	56469039	56479708	+	0.0107238
ENSG00000176422.14_1	SPRYD4	ALE	zanovello_skndz_curve_1	782.926	0.00030413	0.00389105	0.0132771	0.0170668	0.00378965	5	annotated	chr12	56469039	56479708	+	0.0107238
ENSG00000176422.14_2	SPRYD4	ALE	brown_skndz	7043.71	5.26908e-10	3.86654e-08	0.978565	0.962561	-0.016004	5	novel	chr12	56510941	56513196	+	-0.0107238
ENSG00000176422.14_2	SPRYD4	ALE	seddighi_i3_cortical	2192.56	0.00381486	0.0190172	0.929433	0.918709	-0.0107238	5	novel	chr12	56510941	56513196	+	-0.0107238
ENSG00000176422.14_2	SPRYD4	ALE	zanovello_shsy5y_chx_kd_ctl_vs_ctl_ctl	3355.4	3.40378e-05	0.000500977	0.974961	0.964081	-0.0108799	5	novel	chr12	56510941	56513196	+	-0.0107238
ENSG00000176422.14_2	SPRYD4	ALE	zanovello_shsy5y_curve_0075	3879.27	0.000658546	0.00538521	0.9841	0.977283	-0.00681673	5	novel	chr12	56510941	56513196	+	-0.0107238
ENSG00000176422.14_2	SPRYD4	ALE	zanovello_skndz_curve_1	11886.4	0.000188913	0.00258013	0.986723	0.982933	-0.00378965	5	novel	chr12	56510941	56513196	+	-0.0107238
ENSG00000012174.12_3	MBTPS2	3'Shortening	brown_shsy5y	2248.23	0.000166885	0.0139438	0.86841	0.777204	-0.0912066	5	annotated	chrX	21882433	21885423	+	-0.0101541
ENSG00000012174.12_3	MBTPS2	3'Shortening	seddighi_i3_cortical	2369.55	0.000873091	0.00535417	0.914488	0.904334	-0.0101541	5	annotated	chrX	21882433	21885423	+	-0.0101541
ENSG00000012174.12_3	MBTPS2	3'Shortening	zanovello_shsy5y_chx_kd_ctl_vs_ctl_ctl	1890.49	0.00653459	0.0422244	0.874866	0.845744	-0.0291219	5	annotated	chrX	21882433	21885423	+	-0.0101541
ENSG00000012174.12_3	MBTPS2	3'Shortening	zanovello_shsy5y_curve_0075	2109.74	0.000204731	0.00201551	0.861446	0.909891	0.0484449	5	annotated	chrX	21882433	21885423	+	-0.0101541
ENSG00000012174.12_3	MBTPS2	3'Shortening	zanovello_skndz_curve_1	2514.42	1.31501e-05	0.00025348	0.720257	0.809664	0.0894067	5	annotated	chrX	21882433	21885423	+	-0.0101541
ENSG00000126934.15_1	MAP2K2	3'Shortening	brown_i3_cortical	933.041	0.00196117	0.0330312	0.973511	0.981686	0.00817559	5	annotated	chr19	4090321;4090324;4090434	4090708;4090708;4090708	-	0.00931122
ENSG00000126934.15_1	MAP2K2	3'Shortening	humphrey_i3_cortical	402.481	0.00741869	0.0480684	0.972914	0.983548	0.0106338	5	annotated	chr19	4090321;4090324;4090434	4090708;4090708;4090708	-	0.00931122
ENSG00000126934.15_1	MAP2K2	3'Shortening	seddighi_i3_cortical	1426.84	1.22621e-10	2.42414e-09	0.963773	0.973508	0.00973494	5	annotated	chr19	4090321;4090324;4090434	4090708;4090708;4090708	-	0.00931122
ENSG00000126934.15_1	MAP2K2	3'Shortening	zanovello_shsy5y_chx_kd_ctl_vs_ctl_ctl	780.067	1.05929e-06	2.27762e-05	0.981783	0.990583	0.00880055	5	annotated	chr19	4090321;4090324;4090434	4090708;4090708;4090708	-	0.00931122
ENSG00000126934.15_1	MAP2K2	3'Shortening	zanovello_shsy5y_curve_0075	714.01	1.20967e-11	5.43435e-10	0.986342	0.995653	0.00931122	5	annotated	chr19	4090321;4090324;4090434	4090708;4090708;4090708	-	0.00931122
ENSG00000126934.15_2	MAP2K2	3'Ext	brown_i3_cortical	223.494	0.00300245	0.0451703	0.0264892	0.0183136	-0.00817559	5	novel	chr19	4085961;4086130;4086773;4087380;4087393;4087460;4087646;4087831;4089113;4089938	4090708;4090708;4090708;4090708;4090708;4090708;4090708;4090708;4090708;4090708	-	-0.00931122
ENSG00000126934.15_2	MAP2K2	3'Ext	humphrey_i3_cortical	124.478	0.00745126	0.0481648	0.0270858	0.0164519	-0.0106338	5	novel	chr19	4085961;4086130;4086773;4087380;4087393;4087460;4087646;4087831;4089113;4089938	4090708;4090708;4090708;4090708;4090708;4090708;4090708;4090708;4090708;4090708	-	-0.00931122
ENSG00000126934.15_2	MAP2K2	3'Ext	seddighi_i3_cortical	575.645	1.40739e-10	2.76969e-09	0.0362274	0.0264925	-0.00973494	5	novel	chr19	4085961;4086130;4086773;4087380;4087393;4087460;4087646;4087831;4089113;4089938	4090708;4090708;4090708;4090708;4090708;4090708;4090708;4090708;4090708;4090708	-	-0.00931122
ENSG00000126934.15_2	MAP2K2	3'Ext	zanovello_shsy5y_chx_kd_ctl_vs_ctl_ctl	108.745	4.14751e-06	7.80869e-05	0.0182171	0.00941659	-0.00880055	5	novel	chr19	4085961;4086130;4086773;4087380;4087393;4087460;4087646;4087831;4089113;4089938	4090708;4090708;4090708;4090708;4090708;4090708;4090708;4090708;4090708;4090708	-	-0.00931122
ENSG00000126934.15_2	MAP2K2	3'Ext	zanovello_shsy5y_curve_0075	62.1728	1.28296e-09	4.15821e-08	0.0136578	0.0043466	-0.00931122	5	novel	chr19	4085961;4086130;4086773;4087380;4087393;4087460;4087646;4087831;4089113;4089938	4090708;4090708;4090708;4090708;4090708;4090708;4090708;4090708;4090708;4090708	-	-0.00931122
ENSG00000008018.9_3	PSMB1	ALE	brown_i3_cortical	112.382	3.57896e-11	2.82805e-09	0.00144223	0.00373554	0.0022933	5	novel	chr6	170506316	170509929	-	0.00655777
ENSG00000008018.9_3	PSMB1	ALE	humphrey_i3_cortical	65.955	1.98143e-05	0.00040441	0.000786381	0.00734415	0.00655777	5	novel	chr6	170506316	170509929	-	0.00655777
ENSG00000008018.9_3	PSMB1	ALE	klim_i3_motor	55.972	7.38465e-05	0.00643275	0.00196346	0.00413573	0.00217227	5	novel	chr6	170506316	170509929	-	0.00655777
ENSG00000008018.9_3	PSMB1	ALE	seddighi_i3_cortical	267.136	3.5609e-16	1.01762e-14	0.00530973	0.0122091	0.0068994	5	novel	chr6	170506316	170509929	-	0.00655777
ENSG00000008018.9_3	PSMB1	ALE	zanovello_i3_cortical_upf1_tdp_tdpkd_upf1ctl_vs_tdpctl_upf1ctl	193.187	2.24198e-48	3.3019e-46	0.00399673	0.0161044	0.0121077	5	novel	chr6	170506316	170509929	-	0.00655777
ENSG00000101294.18_1	HM13	IPA	brown_skndz	307.126	0.00383657	0.031801	0.0272946	0.0159787	-0.0113159	5	annotated	chr20	31538262	31541733	+	-0.0057449
ENSG00000101294.18_1	HM13	IPA	humphrey_i3_cortical	284.028	2.78119e-13	2.83821e-11	0.0543013	0.0255076	-0.0287937	5	annotated	chr20	31538262	31541733	+	-0.0057449
ENSG00000101294.18_1	HM13	IPA	seddighi_i3_cortical	599.749	3.1474e-19	1.08148e-17	0.0225635	0.0168186	-0.0057449	5	annotated	chr20	31538262	31541733	+	-0.0057449
ENSG00000101294.18_1	HM13	IPA	zanovello_shsy5y_chx_kd_ctl_vs_ctl_ctl	133.538	9.09336e-05	0.00115901	0.0119104	0.00740723	-0.00450319	5	annotated	chr20	31538262	31541733	+	-0.0057449
ENSG00000101294.18_1	HM13	IPA	zanovello_shsy5y_curve_0075	112.261	0.002743	0.0174304	0.0116617	0.00750639	-0.00415535	5	annotated	chr20	31538262	31541733	+	-0.0057449
ENSG00000078304.20_9	PPP2R5C	ALE	brown_skndz	2239.44	1.02863e-07	4.36525e-06	0.515635	0.590996	0.0753601	5	annotated	chr14	101925141;101925141;101925141;101925141;101925141;101925141	101925307;101925449;101927519;101927685;101927977;101927989	+	0.00561572
ENSG00000078304.20_9	PPP2R5C	ALE	zanovello_i3_cortical_upf1_tdp_tdpkd_upf1ctl_vs_tdpctl_upf1ctl	4135	4.6332e-11	1.69857e-09	0.653133	0.609239	-0.0438946	5	annotated	chr14	101925141;101925141;101925141;101925141;101925141;101925141	101925307;101925449;101927519;101927685;101927977;101927989	+	0.00561572
ENSG00000078304.20_9	PPP2R5C	ALE	zanovello_shsy5y_chx_kd_ctl_vs_ctl_ctl	1926.38	2.31896e-05	0.000356889	0.512992	0.518608	0.00561572	5	annotated	chr14	101925141;101925141;101925141;101925141;101925141;101925141	101925307;101925449;101927519;101927685;101927977;101927989	+	0.00561572
ENSG00000078304.20_9	PPP2R5C	ALE	zanovello_shsy5y_curve_0075	2128.66	0.000260982	0.00247654	0.498774	0.522332	0.0235581	5	annotated	chr14	101925141;101925141;101925141;101925141;101925141;101925141	101925307;101925449;101927519;101927685;101927977;101927989	+	0.00561572
ENSG00000078304.20_9	PPP2R5C	ALE	zanovello_skndz_curve_1	3887.85	1.4005e-33	2.6096e-31	0.485931	0.421068	-0.0648633	5	annotated	chr14	101925141;101925141;101925141;101925141;101925141;101925141	101925307;101925449;101927519;101927685;101927977;101927989	+	0.00561572
ENSG00000150722.11_1	PPP1R1C	IPA	brown_i3_cortical	25.0307	1.94966e-12	1.75366e-10	0.2059	0.626281	0.420381	4	annotated	chr2	182117469;182117469;182117469;182117469;182117469	182117511;182117516;182117518;182117685;182117917	+	0.422383
ENSG00000150722.11_1	PPP1R1C	IPA	humphrey_i3_cortical	32.881	9.57405e-08	4.09228e-06	0.396744	0.89676	0.500017	4	annotated	chr2	182117469;182117469;182117469;182117469;182117469	182117511;182117516;182117518;182117685;182117917	+	0.422383
ENSG00000150722.11_1	PPP1R1C	IPA	seddighi_i3_cortical	20.4732	2.75506e-11	5.65309e-10	0.366295	0.79068	0.424385	4	annotated	chr2	182117469;182117469;182117469;182117469;182117469	182117511;182117516;182117518;182117685;182117917	+	0.422383
ENSG00000150722.11_1	PPP1R1C	IPA	zanovello_i3_cortical_upf1_tdp_tdpkd_upf1ctl_vs_tdpctl_upf1ctl	311.096	1.33086e-33	1.36966e-31	0.542344	0.876907	0.334563	4	annotated	chr2	182117469;182117469;182117469;182117469;182117469	182117511;182117516;182117518;182117685;182117917	+	0.422383
ENSG00000166546.14_2	BEAN1	Complex	brown_i3_cortical	215.504	6.71493e-10	4.61583e-08	0.815757	0.474003	-0.341754	4	annotated	chr16	66481140;66481140;66481438	66482269;66482833;66482842	+	-0.313936
ENSG00000166546.14_2	BEAN1	Complex	humphrey_i3_cortical	37.9979	0.00441174	0.0330618	0.782074	0.495956	-0.286117	4	annotated	chr16	66481140;66481140;66481438	66482269;66482833;66482842	+	-0.313936
ENSG00000166546.14_2	BEAN1	Complex	seddighi_i3_cortical	444.459	3.03365e-117	6.25437e-115	0.765855	0.400844	-0.365011	4	annotated	chr16	66481140;66481140;66481438	66482269;66482833;66482842	+	-0.313936
ENSG00000166546.14_2	BEAN1	Complex	zanovello_i3_cortical_upf1_tdp_tdpkd_upf1ctl_vs_tdpctl_upf1ctl	78.0804	0.0045939	0.0352888	0.835922	0.683591	-0.152332	4	annotated	chr16	66481140;66481140;66481438	66482269;66482833;66482842	+	-0.313936
ENSG00000150394.14_3	CDH8	IPA	brown_skndz	13.0479	0.00370156	0.0309336	0.666725	0.286927	-0.379798	4	novel	chr16	61724072;61725186;61725187;61725206;61726425	61727093;61727093;61727093;61727093;61727093	-	-0.257614
ENSG00000150394.14_3	CDH8	IPA	humphrey_i3_cortical	227.593	0.00154891	0.0145988	0.903351	0.767921	-0.13543	4	novel	chr16	61724072;61725186;61725187;61725206;61726425	61727093;61727093;61727093;61727093;61727093	-	-0.257614
ENSG00000150394.14_3	CDH8	IPA	zanovello_i3_cortical_upf1_tdp_tdpkd_upf1ctl_vs_tdpctl_upf1ctl	874.958	8.0204e-08	2.08238e-06	0.734207	0.778674	0.0444669	4	novel	chr16	61724072;61725186;61725187;61725206;61726425	61727093;61727093;61727093;61727093;61727093	-	-0.257614
ENSG00000150394.14_3	CDH8	IPA	zanovello_skndz_curve_1	34.3001	5.19879e-06	0.000108875	0.703052	0.298972	-0.40408	4	novel	chr16	61724072;61725186;61725187;61725206;61726425	61727093;61727093;61727093;61727093;61727093	-	-0.257614
ENSG00000178878.13_1	APOLD1	ALE	humphrey_i3_cortical	207.933	0.00721939	0.0470759	0.364968	0.855535	0.490567	4	annotated	chr12	12786909	12791466	+	0.234976
ENSG00000178878.13_2	APOLD1	ALE	humphrey_i3_cortical	98.2568	0.00723785	0.0471587	0.635032	0.144465	-0.490567	4	annotated	chr12	12829423	12829975	+	-0.234976
ENSG00000178878.13_1	APOLD1	ALE	seddighi_i3_cortical	110.473	0.00672372	0.0302464	0.426639	1	0.573361	4	annotated	chr12	12786909	12791466	+	0.234976
ENSG00000178878.13_2	APOLD1	ALE	seddighi_i3_cortical	207.206	0.00672413	0.0302464	0.573361	0	-0.573361	4	annotated	chr12	12829423	12829975	+	-0.234976
ENSG00000178878.13_1	APOLD1	ALE	zanovello_shsy5y_chx_kd_ctl_vs_ctl_ctl	144.18	4.97769e-05	0.000687608	0.0416588	0.0210436	-0.0206152	4	annotated	chr12	12786909	12791466	+	0.234976
ENSG00000178878.13_2	APOLD1	ALE	zanovello_shsy5y_chx_kd_ctl_vs_ctl_ctl	522.506	2.83233e-05	0.000427038	0.958341	0.978956	0.0206152	4	annotated	chr12	12829423	12829975	+	-0.234976
ENSG00000178878.13_1	APOLD1	ALE	zanovello_shsy5y_curve_0075	255.723	0.000283815	0.00263681	0.0636411	0.0378862	-0.0257548	4	annotated	chr12	12786909	12791466	+	0.234976
ENSG00000178878.13_2	APOLD1	ALE	zanovello_shsy5y_curve_0075	565.27	0.000202257	0.00199669	0.936359	0.962114	0.0257548	4	annotated	chr12	12829423	12829975	+	-0.234976
ENSG00000219481.11_2	NBPF1	ALE	brown_i3_cortical	1215.34	6.93805e-05	0.00206553	0.285198	0.470209	0.18501	4	annotated,novel	chr1	16598168;16598731;16599375;16599402;16599589;16602332	16603324;16603324;16603324;16603324;16601843;16603324	-	0.224491
ENSG00000219481.11_2	NBPF1	ALE	humphrey_i3_cortical	569.947	1.79869e-05	0.000370821	0.265913	0.603897	0.337984	4	annotated,novel	chr1	16598168;16598731;16599375;16599402;16599589;16602332	16603324;16603324;16603324;16603324;16601843;16603324	-	0.224491
ENSG00000219481.11_2	NBPF1	ALE	seddighi_i3_cortical	1486.17	8.65083e-37	5.80679e-35	0.417707	0.669198	0.251491	4	annotated,novel	chr1	16598168;16598731;16599375;16599402;16599589;16602332	16603324;16603324;16603324;16603324;16601843;16603324	-	0.224491
ENSG00000219481.11_2	NBPF1	ALE	zanovello_i3_cortical_upf1_tdp_tdpkd_upf1ctl_vs_tdpctl_upf1ctl	1077.09	7.01907e-19	4.54219e-17	0.29939	0.496881	0.197491	4	annotated,novel	chr1	16598168;16598731;16599375;16599402;16599589;16602332	16603324;16603324;16603324;16603324;16601843;16603324	-	0.224491
ENSG00000040275.17_4	SPDL1	3'Ext	brown_skndz	140.873	0.00316342	0.0275451	0.0427447	0.0877607	0.045016	4	novel	chr5	169601626;169601626;169601626;169601626;169601626;169601626;169601626	169602908;169603055;169603070;169603092;169603093;169603109;169603293	+	0.212984
ENSG00000040275.17_4	SPDL1	3'Ext	humphrey_i3_cortical	239.258	0.00504018	0.0362538	0.183885	0.578174	0.394288	4	novel	chr5	169601626;169601626;169601626;169601626;169601626;169601626;169601626	169602908;169603055;169603070;169603092;169603093;169603109;169603293	+	0.212984
ENSG00000040275.17_4	SPDL1	3'Ext	seddighi_i3_cortical	247.701	1.67769e-09	2.89962e-08	0.395215	0.600834	0.205619	4	novel	chr5	169601626;169601626;169601626;169601626;169601626;169601626;169601626	169602908;169603055;169603070;169603092;169603093;169603109;169603293	+	0.212984
ENSG00000040275.17_4	SPDL1	3'Ext	zanovello_i3_cortical_upf1_tdp_tdpkd_upf1ctl_vs_tdpctl_upf1ctl	276.327	8.50912e-15	4.15342e-13	0.160264	0.380614	0.22035	4	novel	chr5	169601626;169601626;169601626;169601626;169601626;169601626;169601626	169602908;169603055;169603070;169603092;169603093;169603109;169603293	+	0.212984
ENSG00000188811.14_2	NHLRC3	Complex	seddighi_i3_cortical	270.278	1.60616e-15	4.37352e-14	0.191932	0.134404	-0.057528	4	annotated,novel	chr13	39042306;39044182;39044182	39044089;39044464;39044910	+	-0.206661
ENSG00000188811.14_2	NHLRC3	Complex	zanovello_i3_cortical_upf1_tdp_tdpkd_upf1ctl_vs_tdpctl_upf1ctl	113.768	2.94731e-06	5.61963e-05	0.120602	0.0740601	-0.0465424	4	annotated,novel	chr13	39042306;39044182;39044182	39044089;39044464;39044910	+	-0.206661
ENSG00000188811.14_2	NHLRC3	Complex	zanovello_shsy5y_chx_kd_ctl_vs_ctl_ctl	77.3048	2.91619e-09	1.02039e-07	0.533573	0.177779	-0.355794	4	annotated,novel	chr13	39042306;39044182;39044182	39044089;39044464;39044910	+	-0.206661
ENSG00000188811.14_2	NHLRC3	Complex	zanovello_shsy5y_curve_0075	76.5407	3.44604e-06	5.8657e-05	0.435008	0.0739274	-0.361081	4	annotated,novel	chr13	39042306;39044182;39044182	39044089;39044464;39044910	+	-0.206661
ENSG00000018189.13_3	RUFY3	ALE	brown_skndz	927.999	0.00487197	0.0382068	0.19314	0.130893	-0.0622469	4	annotated	chr4	70791225	70793557	+	-0.200682
ENSG00000018189.13_3	RUFY3	ALE	zanovello_shsy5y_chx_kd_ctl_vs_ctl_ctl	706.215	1.27095e-69	5.89245e-67	0.555368	0.20654	-0.348828	4	annotated	chr4	70791225	70793557	+	-0.200682
ENSG00000018189.13_3	RUFY3	ALE	zanovello_shsy5y_curve_0075	403.713	3.30846e-21	3.55809e-19	0.398124	0.163363	-0.234761	4	annotated	chr4	70791225	70793557	+	-0.200682
ENSG00000018189.13_3	RUFY3	ALE	zanovello_skndz_curve_1	1166.34	3.55731e-25	4.53526e-23	0.440159	0.273556	-0.166603	4	annotated	chr4	70791225	70793557	+	-0.200682
ENSG00000123836.15_1	PFKFB2	ALE	humphrey_i3_cortical	366.038	1.3112e-05	0.000280962	0.357455	0.626021	0.268566	4	annotated	chr1	207072204;207075260	207077817;207075565	+	0.200409
ENSG00000123836.15_1	PFKFB2	ALE	seddighi_i3_cortical	448.027	7.06233e-19	2.36111e-17	0.314234	0.498405	0.184172	4	annotated	chr1	207072204;207075260	207077817;207075565	+	0.200409
ENSG00000123836.15_1	PFKFB2	ALE	zanovello_i3_cortical_upf1_tdp_tdpkd_upf1ctl_vs_tdpctl_upf1ctl	670.221	2.63052e-05	0.000407063	0.458078	0.674724	0.216646	4	annotated	chr1	207072204;207075260	207077817;207075565	+	0.200409
ENSG00000123836.15_1	PFKFB2	ALE	zanovello_shsy5y_curve_0075	321.667	0.00752038	0.0384478	0.722867	0.821791	0.0989245	4	annotated	chr1	207072204;207075260	207077817;207075565	+	0.200409
ENSG00000157152.17_2	SYN2	3'Shortening	humphrey_i3_cortical	34.3775	2.58617e-09	1.57563e-07	0.196744	0.0793402	-0.117404	4	annotated	chr3	12190490;12190490	12191385;12192032	+	-0.191823
ENSG00000157152.17_2	SYN2	3'Shortening	zanovello_shsy5y_chx_kd_ctl_vs_ctl_ctl	212.596	2.05695e-07	5.19501e-06	0.434243	0.27136	-0.162883	4	annotated	chr3	12190490;12190490	12191385;12192032	+	-0.191823
ENSG00000157152.17_2	SYN2	3'Shortening	zanovello_shsy5y_curve_0075	142.992	8.26268e-11	3.29486e-09	0.477449	0.256686	-0.220763	4	annotated	chr3	12190490;12190490	12191385;12192032	+	-0.191823
ENSG00000157152.17_2	SYN2	3'Shortening	zanovello_skndz_curve_1	2247.17	1.07476e-44	2.7894e-42	0.622963	0.362423	-0.260541	4	annotated	chr3	12190490;12190490	12191385;12192032	+	-0.191823
ENSG00000040275.17_3	SPDL1	Complex	brown_skndz	1027.74	0.00153673	0.0154691	0.842462	0.7861	-0.0563625	4	annotated,novel	chr5	169601626;169601626;169601626;169604060	169602021;169604976;169605003;169604778	+	-0.190464
ENSG00000040275.17_3	SPDL1	Complex	humphrey_i3_cortical	159.793	0.00504704	0.0362712	0.783827	0.403393	-0.380434	4	annotated,novel	chr5	169601626;169601626;169601626;169604060	169602021;169604976;169605003;169604778	+	-0.190464
ENSG00000040275.17_3	SPDL1	Complex	seddighi_i3_cortical	213.647	1.75641e-09	3.01762e-08	0.486574	0.319966	-0.166608	4	annotated,novel	chr5	169601626;169601626;169601626;169604060	169602021;169604976;169605003;169604778	+	-0.190464
ENSG00000040275.17_3	SPDL1	Complex	zanovello_i3_cortical_upf1_tdp_tdpkd_upf1ctl_vs_tdpctl_upf1ctl	348.239	5.77655e-15	2.86879e-13	0.80959	0.59527	-0.21432	4	annotated,novel	chr5	169601626;169601626;169601626;169604060	169602021;169604976;169605003;169604778	+	-0.190464
ENSG00000157152.17_1	SYN2	IPA	humphrey_i3_cortical	660.056	2.2333e-09	1.41338e-07	0.802677	0.918319	0.115642	4	annotated	chr3	12183373	12185728	+	0.186779
ENSG00000157152.17_1	SYN2	IPA	zanovello_shsy5y_chx_kd_ctl_vs_ctl_ctl	704.916	1.03953e-07	2.74769e-06	0.564246	0.722402	0.158156	4	annotated	chr3	12183373	12185728	+	0.186779
ENSG00000157152.17_1	SYN2	IPA	zanovello_shsy5y_curve_0075	397.206	1.38252e-11	6.13318e-10	0.520007	0.735409	0.215402	4	annotated	chr3	12183373	12185728	+	0.186779
ENSG00000157152.17_1	SYN2	IPA	zanovello_skndz_curve_1	4328.56	1.57573e-14	9.54238e-13	0.375621	0.623787	0.248166	4	annotated	chr3	12183373	12185728	+	0.186779
ENSG00000156113.24_1	KCNMA1	ALE	brown_i3_cortical	430.652	5.81673e-10	4.03119e-08	0.35753	0.546378	0.188848	4	annotated	chr10	77634110;77636199;77636199	77636515;77636569;77637006	-	0.176641
ENSG00000156113.24_1	KCNMA1	ALE	seddighi_i3_cortical	811.909	6.3611e-05	0.000521599	0.547366	0.671028	0.123663	4	annotated	chr10	77634110;77636199;77636199	77636515;77636569;77637006	-	0.176641
ENSG00000156113.24_1	KCNMA1	ALE	zanovello_i3_cortical_upf1_tdp_tdpkd_upf1ctl_vs_tdpctl_upf1ctl	74.659	2.71867e-06	5.23039e-05	0.156268	0.323744	0.167476	4	annotated	chr10	77634110;77636199;77636199	77636515;77636569;77637006	-	0.176641
ENSG00000156113.24_1	KCNMA1	ALE	zanovello_shsy5y_chx_kd_ctl_vs_ctl_ctl	136.291	7.65733e-06	0.000133338	0.486571	0.672377	0.185806	4	annotated	chr10	77634110;77636199;77636199	77636515;77636569;77637006	-	0.176641
ENSG00000133606.11_1	MKRN1	IPA	brown_shsy5y	223.355	5.86052e-06	0.000719196	0.400218	0.185829	-0.214389	4	annotated	chr7	140456186;140456192	140456651;140456651	-	-0.169972
ENSG00000133606.11_2	MKRN1	ALE	brown_shsy5y	3914.36	1.86399e-06	0.000298772	0.599782	0.814171	0.214389	4	annotated	chr7	140453033;140453047;140454143;140454665	140454729;140454729;140454729;140454729	-	0.169972
ENSG00000133606.11_1	MKRN1	IPA	brown_skndz	137.632	4.37917e-17	1.18938e-14	0.508081	0.172443	-0.335639	4	annotated	chr7	140456186;140456192	140456651;140456651	-	-0.169972
ENSG00000133606.11_2	MKRN1	ALE	brown_skndz	2319.59	1.22843e-20	5.00462e-18	0.491919	0.827557	0.335639	4	annotated	chr7	140453033;140453047;140454143;140454665	140454729;140454729;140454729;140454729	-	0.169972
ENSG00000133606.11_1	MKRN1	IPA	humphrey_i3_cortical	149.586	1.68062e-08	8.36623e-07	0.306297	0.180743	-0.125554	4	annotated	chr7	140456186;140456192	140456651;140456651	-	-0.169972
ENSG00000133606.11_2	MKRN1	ALE	humphrey_i3_cortical	2939.41	1.63936e-08	8.21087e-07	0.693703	0.819257	0.125554	4	annotated	chr7	140453033;140453047;140454143;140454665	140454729;140454729;140454729;140454729	-	0.169972
ENSG00000133606.11_1	MKRN1	IPA	zanovello_i3_cortical_upf1_tdp_tdpkd_upf1ctl_vs_tdpctl_upf1ctl	285.749	0.000330202	0.00388773	0.20766	0.256439	0.0487795	4	annotated	chr7	140456186;140456192	140456651;140456651	-	-0.169972
ENSG00000133606.11_2	MKRN1	ALE	zanovello_i3_cortical_upf1_tdp_tdpkd_upf1ctl_vs_tdpctl_upf1ctl	5004.62	0.000179074	0.00222333	0.79234	0.743561	-0.0487795	4	annotated	chr7	140453033;140453047;140454143;140454665	140454729;140454729;140454729;140454729	-	0.169972
ENSG00000165185.15_1	KIAA1958	IPA	humphrey_i3_cortical	2700.07	0.00692943	0.0454436	0.372316	0.64077	0.268454	4	novel	chr9	112617955;112617955;112617955;112617955;112617955;112617955;112617955;112617955;112617955;112617955;112617955;112617955;112617955;112617955;112617955;112617955;112617955;112617955;112617955	112619329;112619666;112620092;112620853;112620863;112626278;112626290;112626366;112626852;112629686;112629723;112629778;112629783;112629833;112629835;112629837;112629840;112629842;112629966	+	0.169038
ENSG00000165185.15_2	KIAA1958	ALE	humphrey_i3_cortical	2073.22	0.00692988	0.0454436	0.627684	0.35923	-0.268454	4	annotated	chr9	112659263;112659263	112665309;112669397	+	-0.169038
ENSG00000165185.15_1	KIAA1958	IPA	zanovello_i3_cortical_upf1_tdp_tdpkd_upf1ctl_vs_tdpctl_upf1ctl	5884.85	1.52813e-05	0.000248635	0.577554	0.629644	0.0520902	4	novel	chr9	112617955;112617955;112617955;112617955;112617955;112617955;112617955;112617955;112617955;112617955;112617955;112617955;112617955;112617955;112617955;112617955;112617955;112617955;112617955	112619329;112619666;112620092;112620853;112620863;112626278;112626290;112626366;112626852;112629686;112629723;112629778;112629783;112629833;112629835;112629837;112629840;112629842;112629966	+	0.169038
ENSG00000165185.15_2	KIAA1958	ALE	zanovello_i3_cortical_upf1_tdp_tdpkd_upf1ctl_vs_tdpctl_upf1ctl	2846.14	1.6119e-05	0.000261269	0.422446	0.370356	-0.0520902	4	annotated	chr9	112659263;112659263	112665309;112669397	+	-0.169038
ENSG00000165185.15_1	KIAA1958	IPA	zanovello_shsy5y_chx_kd_ctl_vs_ctl_ctl	1099.87	1.06382e-16	8.67186e-15	0.456468	0.701411	0.244943	4	novel	chr9	112617955;112617955;112617955;112617955;112617955;112617955;112617955;112617955;112617955;112617955;112617955;112617955;112617955;112617955;112617955;112617955;112617955;112617955;112617955	112619329;112619666;112620092;112620853;112620863;112626278;112626290;112626366;112626852;112629686;112629723;112629778;112629783;112629833;112629835;112629837;112629840;112629842;112629966	+	0.169038
ENSG00000165185.15_2	KIAA1958	ALE	zanovello_shsy5y_chx_kd_ctl_vs_ctl_ctl	777.154	1.31151e-16	1.05748e-14	0.543532	0.298589	-0.244943	4	annotated	chr9	112659263;112659263	112665309;112669397	+	-0.169038
ENSG00000165185.15_1	KIAA1958	IPA	zanovello_shsy5y_curve_0075	1435.11	7.68695e-05	0.000868821	0.446672	0.539805	0.0931333	4	novel	chr9	112617955;112617955;112617955;112617955;112617955;112617955;112617955;112617955;112617955;112617955;112617955;112617955;112617955;112617955;112617955;112617955;112617955;112617955;112617955	112619329;112619666;112620092;112620853;112620863;112626278;112626290;112626366;112626852;112629686;112629723;112629778;112629783;112629833;112629835;112629837;112629840;112629842;112629966	+	0.169038
ENSG00000165185.15_2	KIAA1958	ALE	zanovello_shsy5y_curve_0075	1455.85	7.66896e-05	0.000868171	0.553328	0.460195	-0.0931333	4	annotated	chr9	112659263;112659263	112665309;112669397	+	-0.169038
ENSG00000164099.3_3	PRSS12	ALE	zanovello_i3_cortical_upf1_tdp_tdpkd_upf1ctl_vs_tdpctl_upf1ctl	1978.07	8.00529e-06	0.000138144	0.920672	0.864309	-0.0563632	4	annotated	chr4	118280038	118282243	-	-0.161104
ENSG00000164099.3_3	PRSS12	ALE	zanovello_shsy5y_chx_kd_ctl_vs_ctl_ctl	3569.16	2.71247e-73	1.34141e-70	0.912624	0.715342	-0.197282	4	annotated	chr4	118280038	118282243	-	-0.161104
ENSG00000164099.3_3	PRSS12	ALE	zanovello_shsy5y_curve_0075	7780.67	4.14488e-57	1.33729e-54	0.947646	0.82272	-0.124925	4	annotated	chr4	118280038	118282243	-	-0.161104
ENSG00000164099.3_3	PRSS12	ALE	zanovello_skndz_curve_1	4024.15	4.53992e-27	6.59832e-25	0.690221	0.461841	-0.22838	4	annotated	chr4	118280038	118282243	-	-0.161104
ENSG00000156113.24_9	KCNMA1	ALE	brown_i3_cortical	1648.29	7.29913e-13	7.09358e-11	0.572207	0.384361	-0.187846	4	annotated	chr10	76869601;76877600;76877601;76877761;76877823;76877869	76877893;76877890;76877890;76877890;76877893;76877893	-	-0.157669
ENSG00000156113.24_9	KCNMA1	ALE	seddighi_i3_cortical	3095.61	9.4307e-06	9.21675e-05	0.370273	0.242781	-0.127493	4	annotated	chr10	76869601;76877600;76877601;76877761;76877823;76877869	76877893;76877890;76877890;76877890;76877893;76877893	-	-0.157669
ENSG00000156113.24_9	KCNMA1	ALE	zanovello_i3_cortical_upf1_tdp_tdpkd_upf1ctl_vs_tdpctl_upf1ctl	799.331	4.35159e-06	7.97668e-05	0.623954	0.38727	-0.236684	4	annotated	chr10	76869601;76877600;76877601;76877761;76877823;76877869	76877893;76877890;76877890;76877890;76877893;76877893	-	-0.157669
ENSG00000156113.24_9	KCNMA1	ALE	zanovello_shsy5y_chx_kd_ctl_vs_ctl_ctl	254.874	1.10858e-05	0.00018536	0.151074	0.0250748	-0.126	4	annotated	chr10	76869601;76877600;76877601;76877761;76877823;76877869	76877893;76877890;76877890;76877890;76877893;76877893	-	-0.157669
ENSG00000178177.17_1	LCORL	ALE	brown_i3_cortical	659.175	0.000171333	0.00452693	0.533275	0.680953	0.147678	4	novel	chr4	17878756;17879310;17879546;17879749;17880059;17880216;17880338;17880591;17880649;17880652;17880810;17880833;17880930;17880946;17882711;17882893;17883498;17883573	17884752;17884752;17884752;17884752;17884752;17884752;17884752;17884752;17884752;17884752;17884752;17884752;17884752;17884752;17884752;17884752;17884752;17884752	-	0.153665
ENSG00000178177.17_2	LCORL	ALE	brown_i3_cortical	384.182	0.000205191	0.00529292	0.466725	0.319047	-0.147678	4	annotated	chr4	17841199;17845497;17845640	17845901;17845901;17845901	-	-0.153665
ENSG00000178177.17_1	LCORL	ALE	seddighi_i3_cortical	1589.98	0.000110643	0.000861566	0.529132	0.653064	0.123932	4	novel	chr4	17878756;17879310;17879546;17879749;17880059;17880216;17880338;17880591;17880649;17880652;17880810;17880833;17880930;17880946;17882711;17882893;17883498;17883573	17884752;17884752;17884752;17884752;17884752;17884752;17884752;17884752;17884752;17884752;17884752;17884752;17884752;17884752;17884752;17884752;17884752;17884752	-	0.153665
ENSG00000178177.17_2	LCORL	ALE	seddighi_i3_cortical	1161.7	0.000111623	0.000866855	0.470868	0.346936	-0.123932	4	annotated	chr4	17841199;17845497;17845640	17845901;17845901;17845901	-	-0.153665
ENSG00000178177.17_1	LCORL	ALE	zanovello_shsy5y_chx_kd_ctl_vs_ctl_ctl	305.676	5.21285e-08	1.49301e-06	0.513794	0.72358	0.209787	4	novel	chr4	17878756;17879310;17879546;17879749;17880059;17880216;17880338;17880591;17880649;17880652;17880810;17880833;17880930;17880946;17882711;17882893;17883498;17883573	17884752;17884752;17884752;17884752;17884752;17884752;17884752;17884752;17884752;17884752;17884752;17884752;17884752;17884752;17884752;17884752;17884752;17884752	-	0.153665
ENSG00000178177.17_2	LCORL	ALE	zanovello_shsy5y_chx_kd_ctl_vs_ctl_ctl	248.61	6.03143e-08	1.70118e-06	0.486206	0.27642	-0.209787	4	annotated	chr4	17841199;17845497;17845640	17845901;17845901;17845901	-	-0.153665
ENSG00000178177.17_1	LCORL	ALE	zanovello_shsy5y_curve_0075	308.802	4.96132e-05	0.000599923	0.407199	0.56685	0.159651	4	novel	chr4	17878756;17879310;17879546;17879749;17880059;17880216;17880338;17880591;17880649;17880652;17880810;17880833;17880930;17880946;17882711;17882893;17883498;17883573	17884752;17884752;17884752;17884752;17884752;17884752;17884752;17884752;17884752;17884752;17884752;17884752;17884752;17884752;17884752;17884752;17884752;17884752	-	0.153665
ENSG00000178177.17_2	LCORL	ALE	zanovello_shsy5y_curve_0075	315.374	4.90535e-05	0.000596202	0.592801	0.43315	-0.159651	4	annotated	chr4	17841199;17845497;17845640	17845901;17845901;17845901	-	-0.153665
ENSG00000189007.16_3	ADAT2	3'Shortening	seddighi_i3_cortical	216.619	0.000858507	0.00528345	0.695171	0.545888	-0.149283	4	annotated	chr6	143422832	143428506	-	-0.150433
ENSG00000189007.16_3	ADAT2	3'Shortening	zanovello_i3_cortical_upf1_tdp_tdpkd_upf1ctl_vs_tdpctl_upf1ctl	290.722	2.01225e-06	3.99737e-05	0.775936	0.702912	-0.0730243	4	annotated	chr6	143422832	143428506	-	-0.150433
ENSG00000189007.16_3	ADAT2	3'Shortening	zanovello_shsy5y_chx_kd_ctl_vs_ctl_ctl	250.838	5.33344e-07	1.22456e-05	0.638679	0.432523	-0.206156	4	annotated	chr6	143422832	143428506	-	-0.150433
ENSG00000189007.16_3	ADAT2	3'Shortening	zanovello_skndz_curve_1	1143.86	0.000370428	0.00457029	0.606077	0.454494	-0.151583	4	annotated	chr6	143422832	143428506	-	-0.150433
ENSG00000125430.9_2	HS3ST3B1	Complex	brown_i3_cortical	336.396	8.98564e-08	4.71886e-06	0.22463	0.154034	-0.0705965	4	annotated	chr17	14345703;14348002	14349404;14349144	+	-0.149916
ENSG00000125430.9_2	HS3ST3B1	Complex	humphrey_i3_cortical	2357.37	2.43345e-12	2.16338e-10	0.832649	0.528186	-0.304462	4	annotated	chr17	14345703;14348002	14349404;14349144	+	-0.149916
ENSG00000125430.9_2	HS3ST3B1	Complex	seddighi_i3_cortical	1270.18	3.7973e-19	1.27941e-17	0.259999	0.170625	-0.0893739	4	annotated	chr17	14345703;14348002	14349404;14349144	+	-0.149916
ENSG00000125430.9_2	HS3ST3B1	Complex	zanovello_i3_cortical_upf1_tdp_tdpkd_upf1ctl_vs_tdpctl_upf1ctl	4349.14	1.15806e-16	6.55112e-15	0.7698	0.559343	-0.210457	4	annotated	chr17	14345703;14348002	14349404;14349144	+	-0.149916
ENSG00000125430.9_1	HS3ST3B1	IPA	brown_i3_cortical	2957.89	2.00812e-08	1.13191e-06	0.77537	0.845966	0.0705965	4	novel	chr17	14302073	14308283	+	0.149916
ENSG00000125430.9_1	HS3ST3B1	IPA	humphrey_i3_cortical	2001.13	2.43428e-12	2.16338e-10	0.167351	0.471814	0.304462	4	novel	chr17	14302073	14308283	+	0.149916
ENSG00000125430.9_1	HS3ST3B1	IPA	seddighi_i3_cortical	8599.35	3.24878e-19	1.1081e-17	0.740001	0.829375	0.0893739	4	novel	chr17	14302073	14308283	+	0.149916
ENSG00000125430.9_1	HS3ST3B1	IPA	zanovello_i3_cortical_upf1_tdp_tdpkd_upf1ctl_vs_tdpctl_upf1ctl	4464.58	1.15279e-16	6.55112e-15	0.2302	0.440657	0.210457	4	novel	chr17	14302073	14308283	+	0.149916
ENSG00000166377.21_12	ATP9B	ALE	humphrey_i3_cortical	42.0674	0.000685514	0.00764554	0.380631	0.173769	-0.206862	4	annotated	chr18	79377247;79377247;79377247	79378142;79378266;79378287	+	-0.144493
ENSG00000166377.21_12	ATP9B	ALE	klim_i3_motor	56.1873	0.000832823	0.0452083	0.551975	0.469851	-0.0821241	4	annotated	chr18	79377247;79377247;79377247	79378142;79378266;79378287	+	-0.144493
ENSG00000166377.21_12	ATP9B	ALE	seddighi_i3_cortical	161.294	0.00311527	0.0160375	0.38204	0.327051	-0.0549889	4	annotated	chr18	79377247;79377247;79377247	79378142;79378266;79378287	+	-0.144493
ENSG00000166377.21_12	ATP9B	ALE	zanovello_shsy5y_chx_kd_ctl_vs_ctl_ctl	67.0188	6.95923e-05	0.000923499	0.652889	0.441013	-0.211876	4	annotated	chr18	79377247;79377247;79377247	79378142;79378266;79378287	+	-0.144493
ENSG00000165338.17_1	HECTD2	IPA	brown_skndz	251.625	3.58784e-09	2.24875e-07	0.331343	0.17058	-0.160763	4	annotated	chr10	91462185	91463664	+	-0.144466
ENSG00000165338.17_1	HECTD2	IPA	zanovello_i3_cortical_upf1_tdp_tdpkd_upf1ctl_vs_tdpctl_upf1ctl	97.1821	0.000125609	0.00162323	0.104238	0.174183	0.0699454	4	annotated	chr10	91462185	91463664	+	-0.144466
ENSG00000165338.17_1	HECTD2	IPA	zanovello_shsy5y_chx_kd_ctl_vs_ctl_ctl	11.7099	0.00593218	0.0391852	0.18847	0.0603006	-0.12817	4	annotated	chr10	91462185	91463664	+	-0.144466
ENSG00000165338.17_1	HECTD2	IPA	zanovello_skndz_curve_1	135.668	1.00891e-27	1.52745e-25	0.281766	0.0720538	-0.209712	4	annotated	chr10	91462185	91463664	+	-0.144466
ENSG00000258913.2_3	LINC02691	ALE	brown_skndz	412.199	0.00559953	0.0422845	0.442205	0.373764	-0.0684416	4	novel	chr14	104275344;104275344;104275344	104276686;104278896;104279021	+	0.135768
ENSG00000258913.2_3	LINC02691	ALE	humphrey_i3_cortical	61.8242	0.000561249	0.00649934	0.186128	0.407296	0.221168	4	novel	chr14	104275344;104275344;104275344	104276686;104278896;104279021	+	0.135768
ENSG00000258913.2_3	LINC02691	ALE	zanovello_shsy5y_curve_0075	291.623	1.32802e-15	9.81903e-14	0.270568	0.469273	0.198704	4	novel	chr14	104275344;104275344;104275344	104276686;104278896;104279021	+	0.135768
ENSG00000258913.2_3	LINC02691	ALE	zanovello_skndz_curve_1	334.983	0.000812523	0.00872172	0.301977	0.374808	0.0728313	4	novel	chr14	104275344;104275344;104275344	104276686;104278896;104279021	+	0.135768
ENSG00000154710.18_4	RABGEF1	ALE	brown_i3_cortical	251.392	0.00150605	0.0267515	0.457022	0.265212	-0.19181	4	annotated	chr7	66808886;66808886;66808886;66808886;66808886	66809284;66809662;66809817;66810667;66811464	+	-0.134418
ENSG00000154710.18_4	RABGEF1	ALE	seddighi_i3_cortical	844.824	0.00182676	0.010088	0.487032	0.411268	-0.0757641	4	annotated	chr7	66808886;66808886;66808886;66808886;66808886	66809284;66809662;66809817;66810667;66811464	+	-0.134418
ENSG00000154710.18_4	RABGEF1	ALE	zanovello_shsy5y_chx_kd_ctl_vs_ctl_ctl	226.804	0.00587451	0.0389429	0.627285	0.54125	-0.0860346	4	annotated	chr7	66808886;66808886;66808886;66808886;66808886	66809284;66809662;66809817;66810667;66811464	+	-0.134418
ENSG00000154710.18_4	RABGEF1	ALE	zanovello_shsy5y_curve_0075	247.258	0.00269587	0.0171771	0.681544	0.498742	-0.182802	4	annotated	chr7	66808886;66808886;66808886;66808886;66808886	66809284;66809662;66809817;66810667;66811464	+	-0.134418
ENSG00000092978.11_1	GPATCH2	ALE	seddighi_i3_cortical	295.392	2.31245e-05	0.000208796	0.542486	0.516591	-0.0258958	4	annotated	chr1	217608184	217610192	-	0.133614
ENSG00000092978.11_1	GPATCH2	ALE	zanovello_shsy5y_chx_kd_ctl_vs_ctl_ctl	188.49	3.60188e-11	1.71274e-09	0.522873	0.723692	0.200819	4	annotated	chr1	217608184	217610192	-	0.133614
ENSG00000092978.11_1	GPATCH2	ALE	zanovello_shsy5y_curve_0075	228.858	4.23917e-07	8.59704e-06	0.582299	0.736073	0.153774	4	annotated	chr1	217608184	217610192	-	0.133614
ENSG00000092978.11_1	GPATCH2	ALE	zanovello_skndz_curve_1	549.621	1.74386e-06	4.0748e-05	0.71583	0.829284	0.113454	4	annotated	chr1	217608184	217610192	-	0.133614
ENSG00000108370.17_1	RGS9	ALE	brown_skndz	273.648	4.26366e-13	5.98971e-11	0.529261	0.301806	-0.227455	4	annotated	chr17	65110716	65113130	+	-0.126935
ENSG00000108370.17_1	RGS9	ALE	humphrey_i3_cortical	80.933	4.5662e-05	0.00082841	0.223799	0.174349	-0.0494503	4	annotated	chr17	65110716	65113130	+	-0.126935
ENSG00000108370.17_1	RGS9	ALE	zanovello_i3_cortical_upf1_tdp_tdpkd_upf1ctl_vs_tdpctl_upf1ctl	144.729	0.00124928	0.0118439	0.127854	0.103122	-0.0247322	4	annotated	chr17	65110716	65113130	+	-0.126935
ENSG00000108370.17_1	RGS9	ALE	zanovello_shsy5y_curve_0075	230.569	6.2542e-08	1.53198e-06	0.690585	0.486165	-0.204421	4	annotated	chr17	65110716	65113130	+	-0.126935
ENSG00000198039.12_2	ZNF273	ALE	brown_skndz	128.716	0.000160771	0.00239044	0.638243	0.433719	-0.204524	4	annotated	chr7	64923386	64924431	+	0.124356
ENSG00000198039.12_2	ZNF273	ALE	humphrey_i3_cortical	11.5892	0.00667671	0.0447389	0.286671	0.507411	0.22074	4	annotated	chr7	64923386	64924431	+	0.124356
ENSG00000198039.12_2	ZNF273	ALE	zanovello_shsy5y_chx_kd_ctl_vs_ctl_ctl	62.9768	0.00226176	0.0177895	0.572257	0.690988	0.118731	4	annotated	chr7	64923386	64924431	+	0.124356
ENSG00000198039.12_2	ZNF273	ALE	zanovello_skndz_curve_1	132.898	2.21949e-05	0.000405253	0.506302	0.636283	0.129981	4	annotated	chr7	64923386	64924431	+	0.124356
ENSG00000284116.1_2	ENSG00000284116	ALE	humphrey_i3_cortical	354.955	9.84567e-13	9.1341e-11	0.669376	0.802646	0.13327	4	novel	chr9	40090522;40091332;40091341;40091344;40091347;40091349;40091350;40091623;40091632;40091656;40091864;40091893	40092163;40092163;40092163;40092163;40092163;40092163;40092163;40092163;40092163;40092163;40092163;40092163	-	0.12409
ENSG00000284116.1_2	ENSG00000284116	ALE	seddighi_i3_cortical	335.219	1.87442e-13	4.58491e-12	0.584742	0.702451	0.11771	4	novel	chr9	40090522;40091332;40091341;40091344;40091347;40091349;40091350;40091623;40091632;40091656;40091864;40091893	40092163;40092163;40092163;40092163;40092163;40092163;40092163;40092163;40092163;40092163;40092163;40092163	-	0.12409
ENSG00000284116.1_2	ENSG00000284116	ALE	zanovello_i3_cortical_upf1_tdp_tdpkd_upf1ctl_vs_tdpctl_upf1ctl	719.304	7.24366e-08	1.89221e-06	0.619571	0.750041	0.13047	4	novel	chr9	40090522;40091332;40091341;40091344;40091347;40091349;40091350;40091623;40091632;40091656;40091864;40091893	40092163;40092163;40092163;40092163;40092163;40092163;40092163;40092163;40092163;40092163;40092163;40092163	-	0.12409
ENSG00000284116.1_2	ENSG00000284116	ALE	zanovello_shsy5y_curve_0075	226.11	0.000501704	0.00430604	0.855581	0.913281	0.0576998	4	novel	chr9	40090522;40091332;40091341;40091344;40091347;40091349;40091350;40091623;40091632;40091656;40091864;40091893	40092163;40092163;40092163;40092163;40092163;40092163;40092163;40092163;40092163;40092163;40092163;40092163	-	0.12409
ENSG00000156170.13_4	NDUFAF6	3'Shortening	brown_skndz	90.4045	5.64718e-09	3.3103e-07	0.486311	0.247184	-0.239127	4	annotated	chr8	95057809;95057809	95057952;95058710	+	-0.123745
ENSG00000156170.13_4	NDUFAF6	3'Shortening	humphrey_i3_cortical	52.6595	0.00274564	0.0227106	0.511119	0.335072	-0.176047	4	annotated	chr8	95057809;95057809	95057952;95058710	+	-0.123745
ENSG00000156170.13_4	NDUFAF6	3'Shortening	seddighi_i3_cortical	245.965	0.00780965	0.0345195	0.502458	0.431015	-0.0714426	4	annotated	chr8	95057809;95057809	95057952;95058710	+	-0.123745
ENSG00000156170.13_4	NDUFAF6	3'Shortening	zanovello_skndz_curve_1	57.4517	0.000260854	0.00339718	0.140607	0.271141	0.130534	4	annotated	chr8	95057809;95057809	95057952;95058710	+	-0.123745
ENSG00000245937.9_1	SLC12A2-DT	ALE	humphrey_i3_cortical	114.565	9.82244e-05	0.00157855	0.103883	0.215828	0.111944	4	novel	chr5	128056954;128056978;128056979;128057010;128057870;128059837	128060644;128060644;128060644;128060644;128060644;128060644	-	0.121764
ENSG00000245937.9_1	SLC12A2-DT	ALE	seddighi_i3_cortical	220.083	4.23595e-09	7.12215e-08	0.275875	0.407459	0.131584	4	novel	chr5	128056954;128056978;128056979;128057010;128057870;128059837	128060644;128060644;128060644;128060644;128060644;128060644	-	0.121764
ENSG00000245937.9_1	SLC12A2-DT	ALE	zanovello_i3_cortical_upf1_tdp_tdpkd_upf1ctl_vs_tdpctl_upf1ctl	284.599	5.92576e-10	1.96193e-08	0.157149	0.306351	0.149202	4	novel	chr5	128056954;128056978;128056979;128057010;128057870;128059837	128060644;128060644;128060644;128060644;128060644;128060644	-	0.121764
ENSG00000245937.9_1	SLC12A2-DT	ALE	zanovello_shsy5y_curve_0075	42.3184	7.5914e-05	0.000860763	0.0208795	0.0458322	0.0249528	4	novel	chr5	128056954;128056978;128056979;128057010;128057870;128059837	128060644;128060644;128060644;128060644;128060644;128060644	-	0.121764
ENSG00000154654.15_2	NCAM2	ALE	brown_i3_cortical	753.423	6.54672e-05	0.00196285	0.887185	0.820681	-0.0665035	4	annotated	chr21	21537846	21543329	+	-0.121236
ENSG00000154654.15_2	NCAM2	ALE	humphrey_i3_cortical	949.116	0.000275286	0.00371476	0.780396	0.375581	-0.404815	4	annotated	chr21	21537846	21543329	+	-0.121236
ENSG00000154654.15_2	NCAM2	ALE	seddighi_i3_cortical	1426.38	3.42222e-07	4.42945e-06	0.865913	0.778732	-0.0871813	4	annotated	chr21	21537846	21543329	+	-0.121236
ENSG00000154654.15_2	NCAM2	ALE	zanovello_i3_cortical_upf1_tdp_tdpkd_upf1ctl_vs_tdpctl_upf1ctl	3848.1	1.84825e-17	1.09637e-15	0.76772	0.61243	-0.15529	4	annotated	chr21	21537846	21543329	+	-0.121236
ENSG00000154654.15_1	NCAM2	ALE	brown_i3_cortical	127.78	0.000202188	0.00524387	0.112815	0.179319	0.0665035	4	novel	chr21	21484455;21484455;21484455;21484455;21484455;21484455;21484455;21484455;21484455;21484455;21484455;21484455;21484455;21484455	21484507;21484678;21484713;21484785;21485023;21485210;21486412;21487343;21488134;21488410;21488872;21490971;21490972;21490976	+	0.121236
ENSG00000154654.15_1	NCAM2	ALE	humphrey_i3_cortical	1021.12	0.000275267	0.00371476	0.219604	0.624419	0.404815	4	novel	chr21	21484455;21484455;21484455;21484455;21484455;21484455;21484455;21484455;21484455;21484455;21484455;21484455;21484455;21484455	21484507;21484678;21484713;21484785;21485023;21485210;21486412;21487343;21488134;21488410;21488872;21490971;21490972;21490976	+	0.121236
ENSG00000154654.15_1	NCAM2	ALE	seddighi_i3_cortical	287.704	4.03718e-07	5.16365e-06	0.134087	0.221268	0.0871813	4	novel	chr21	21484455;21484455;21484455;21484455;21484455;21484455;21484455;21484455;21484455;21484455;21484455;21484455;21484455;21484455	21484507;21484678;21484713;21484785;21485023;21485210;21486412;21487343;21488134;21488410;21488872;21490971;21490972;21490976	+	0.121236
ENSG00000154654.15_1	NCAM2	ALE	zanovello_i3_cortical_upf1_tdp_tdpkd_upf1ctl_vs_tdpctl_upf1ctl	1783.71	2.40455e-17	1.41653e-15	0.23228	0.38757	0.15529	4	novel	chr21	21484455;21484455;21484455;21484455;21484455;21484455;21484455;21484455;21484455;21484455;21484455;21484455;21484455;21484455	21484507;21484678;21484713;21484785;21485023;21485210;21486412;21487343;21488134;21488410;21488872;21490971;21490972;21490976	+	0.121236
ENSG00000054523.20_5	KIF1B	3'Shortening	brown_skndz	2969.08	7.48437e-12	8.38756e-10	0.784309	0.659131	-0.125178	4	annotated	chr1	10376545;10376545;10378339;10378339	10377937;10381603;10381596;10381597	+	-0.12022
ENSG00000054523.20_5	KIF1B	3'Shortening	zanovello_shsy5y_chx_kd_ctl_vs_ctl_ctl	2412.7	6.70598e-32	1.10544e-29	0.669278	0.480223	-0.189055	4	annotated	chr1	10376545;10376545;10378339;10378339	10377937;10381603;10381596;10381597	+	-0.12022
ENSG00000054523.20_5	KIF1B	3'Shortening	zanovello_shsy5y_curve_0075	3506.92	0.00957471	0.0458578	0.658218	0.687027	0.0288085	4	annotated	chr1	10376545;10376545;10378339;10378339	10377937;10381603;10381596;10381597	+	-0.12022
ENSG00000054523.20_5	KIF1B	3'Shortening	zanovello_skndz_curve_1	3152.53	2.05822e-06	4.69122e-05	0.642209	0.526947	-0.115262	4	annotated	chr1	10376545;10376545;10378339;10378339	10377937;10381603;10381596;10381597	+	-0.12022
ENSG00000160310.19_6	PRMT2	3'Shortening	brown_i3_cortical	1596.98	0.000404982	0.00908255	0.630944	0.486799	-0.144145	4	annotated	chr21	46664295;46664295;46664295;46664295	46664473;46664951;46665117;46665124	+	-0.118988
ENSG00000160310.19_6	PRMT2	3'Shortening	humphrey_i3_cortical	471.628	0.000317588	0.00414976	0.595747	0.441756	-0.153992	4	annotated	chr21	46664295;46664295;46664295;46664295	46664473;46664951;46665117;46665124	+	-0.118988
ENSG00000160310.19_6	PRMT2	3'Shortening	seddighi_i3_cortical	2221.51	3.26948e-12	7.05995e-11	0.573848	0.480016	-0.0938317	4	annotated	chr21	46664295;46664295;46664295;46664295	46664473;46664951;46665117;46665124	+	-0.118988
ENSG00000160310.19_6	PRMT2	3'Shortening	zanovello_i3_cortical_upf1_tdp_tdpkd_upf1ctl_vs_tdpctl_upf1ctl	744.915	3.53239e-11	1.31763e-09	0.497832	0.420117	-0.0777148	4	annotated	chr21	46664295;46664295;46664295;46664295	46664473;46664951;46665117;46665124	+	-0.118988
ENSG00000268362.6,ENSG00000213096.11_4	ZNF254	ALE	brown_skndz	1749.46	0.00208155	0.0195622	0.599121	0.736177	0.137056	4	annotated	chr19	24126254;24126254;24126254	24126545;24129961;24129968	+	-0.118654
ENSG00000268362.6,ENSG00000213096.11_4	ZNF254	ALE	humphrey_i3_cortical	1885.83	0.000145846	0.00221419	0.934911	0.813196	-0.121716	4	annotated	chr19	24126254;24126254;24126254	24126545;24129961;24129968	+	-0.118654
ENSG00000268362.6,ENSG00000213096.11_4	ZNF254	ALE	seddighi_i3_cortical	2618.74	2.50623e-10	4.78005e-09	0.691872	0.57628	-0.115592	4	annotated	chr19	24126254;24126254;24126254	24126545;24129961;24129968	+	-0.118654
ENSG00000268362.6,ENSG00000213096.11_4	ZNF254	ALE	zanovello_skndz_curve_1	2088.04	6.088e-10	2.3285e-08	0.770764	0.636351	-0.134413	4	annotated	chr19	24126254;24126254;24126254	24126545;24129961;24129968	+	-0.118654
ENSG00000054523.20_2	KIF1B	ALE	brown_skndz	1300.34	1.33554e-11	1.41324e-09	0.209343	0.329073	0.11973	4	annotated	chr1	10303163;10303163	10306757;10308597	+	0.118187
ENSG00000054523.20_2	KIF1B	ALE	zanovello_shsy5y_chx_kd_ctl_vs_ctl_ctl	1445.5	1.0145e-31	1.63599e-29	0.315787	0.506794	0.191007	4	annotated	chr1	10303163;10303163	10306757;10308597	+	0.118187
ENSG00000054523.20_2	KIF1B	ALE	zanovello_shsy5y_curve_0075	1504.54	0.0101318	0.047626	0.326972	0.299534	-0.0274381	4	annotated	chr1	10303163;10303163	10306757;10308597	+	0.118187
ENSG00000054523.20_2	KIF1B	ALE	zanovello_skndz_curve_1	2434.99	2.1447e-06	4.87049e-05	0.334705	0.451349	0.116644	4	annotated	chr1	10303163;10303163	10306757;10308597	+	0.118187
ENSG00000171992.13_1	SYNPO	IPA	brown_shsy5y	183.716	0.000243059	0.0187155	0.189195	0.0155526	-0.173643	4	annotated	chr5	150650304;150650304;150650304	150652334;150652337;150654232	+	-0.11799
ENSG00000171992.13_1	SYNPO	IPA	brown_skndz	183.465	6.81627e-15	1.50105e-12	0.40736	0.0800261	-0.327334	4	annotated	chr5	150650304;150650304;150650304	150652334;150652337;150654232	+	-0.11799
ENSG00000171992.13_1	SYNPO	IPA	seddighi_i3_cortical	282.781	0.00334189	0.0169622	0.967297	0.951554	-0.0157434	4	annotated	chr5	150650304;150650304;150650304	150652334;150652337;150654232	+	-0.11799
ENSG00000171992.13_1	SYNPO	IPA	zanovello_shsy5y_curve_0075	173.623	4.82923e-05	0.000588895	0.0918628	0.0295261	-0.0623367	4	annotated	chr5	150650304;150650304;150650304	150652334;150652337;150654232	+	-0.11799
ENSG00000227165.10_1	WDR11-DT	3'Shortening	brown_i3_cortical	45.7467	0.00302266	0.0453132	0.752979	0.614772	-0.138207	4	annotated	chr10	120761812;120762773;120762776	120763675;120763675;120763675	-	-0.117802
ENSG00000227165.10_2	WDR11-DT	3'Ext	brown_i3_cortical	90.8357	0.0017565	0.0304327	0.247021	0.385228	0.138207	4	novel	chr10	120758938;120759478;120759701	120763675;120763675;120763675	-	0.117802
ENSG00000227165.10_1	WDR11-DT	3'Shortening	humphrey_i3_cortical	29.0385	0.00566106	0.0396032	0.742067	0.612103	-0.129964	4	annotated	chr10	120761812;120762773;120762776	120763675;120763675;120763675	-	-0.117802
ENSG00000227165.10_2	WDR11-DT	3'Ext	humphrey_i3_cortical	59.8357	0.00556449	0.0390279	0.257933	0.387897	0.129964	4	novel	chr10	120758938;120759478;120759701	120763675;120763675;120763675	-	0.117802
ENSG00000227165.10_1	WDR11-DT	3'Shortening	seddighi_i3_cortical	34.564	0.0118999	0.0482376	0.594887	0.495541	-0.0993464	4	annotated	chr10	120761812;120762773;120762776	120763675;120763675;120763675	-	-0.117802
ENSG00000227165.10_2	WDR11-DT	3'Ext	seddighi_i3_cortical	135.804	0.00946951	0.0403526	0.405113	0.504459	0.0993464	4	novel	chr10	120758938;120759478;120759701	120763675;120763675;120763675	-	0.117802
ENSG00000227165.10_1	WDR11-DT	3'Shortening	zanovello_i3_cortical_upf1_tdp_tdpkd_upf1ctl_vs_tdpctl_upf1ctl	51.0802	0.00547486	0.0403854	0.548755	0.443115	-0.105639	4	annotated	chr10	120761812;120762773;120762776	120763675;120763675;120763675	-	-0.117802
ENSG00000227165.10_2	WDR11-DT	3'Ext	zanovello_i3_cortical_upf1_tdp_tdpkd_upf1ctl_vs_tdpctl_upf1ctl	220.035	0.00288843	0.0239079	0.451245	0.556885	0.105639	4	novel	chr10	120758938;120759478;120759701	120763675;120763675;120763675	-	0.117802
ENSG00000198039.12_3	ZNF273	ALE	brown_skndz	541.452	4.98963e-05	0.000909518	0.342662	0.555182	0.212519	4	annotated	chr7	64927654;64927654;64927654	64929124;64930966;64930981	+	-0.116094
ENSG00000198039.12_3	ZNF273	ALE	humphrey_i3_cortical	92.025	0.0063323	0.0430091	0.706142	0.45918	-0.246963	4	annotated	chr7	64927654;64927654;64927654	64929124;64930966;64930981	+	-0.116094
ENSG00000198039.12_3	ZNF273	ALE	zanovello_shsy5y_chx_kd_ctl_vs_ctl_ctl	180.902	0.00128519	0.0112027	0.41231	0.304082	-0.108228	4	annotated	chr7	64927654;64927654;64927654	64929124;64930966;64930981	+	-0.116094
ENSG00000198039.12_3	ZNF273	ALE	zanovello_skndz_curve_1	517.599	5.60975e-06	0.000115813	0.482951	0.358991	-0.12396	4	annotated	chr7	64927654;64927654;64927654	64929124;64930966;64930981	+	-0.116094
ENSG00000101190.13_4	TCFL5	ALE	humphrey_i3_cortical	147.329	0.00116228	0.0117002	0.57936	0.442061	-0.137299	4	annotated	chr20	62841005	62842097	-	-0.115697
ENSG00000101190.13_4	TCFL5	ALE	seddighi_i3_cortical	64.8785	0.00228979	0.0122922	0.306916	0.249132	-0.0577836	4	annotated	chr20	62841005	62842097	-	-0.115697
ENSG00000101190.13_4	TCFL5	ALE	zanovello_shsy5y_chx_kd_ctl_vs_ctl_ctl	134.639	0.000718854	0.00697054	0.498533	0.385625	-0.112907	4	annotated	chr20	62841005	62842097	-	-0.115697
ENSG00000101190.13_4	TCFL5	ALE	zanovello_skndz_curve_1	429.207	0.00171899	0.0165018	0.646728	0.528242	-0.118486	4	annotated	chr20	62841005	62842097	-	-0.115697
ENSG00000188803.15_4	SHISA6	ALE	humphrey_i3_cortical	644.2	3.5985e-05	0.000677464	0.631283	0.254639	-0.376644	4	annotated	chr17	11557754	11564063	+	-0.112253
ENSG00000188803.15_4	SHISA6	ALE	klim_i3_motor	2433.48	7.64356e-06	0.00099269	0.271569	0.201304	-0.070265	4	annotated	chr17	11557754	11564063	+	-0.112253
ENSG00000188803.15_4	SHISA6	ALE	seddighi_i3_cortical	4141.18	8.86548e-07	1.05303e-05	0.413076	0.339305	-0.0737707	4	annotated	chr17	11557754	11564063	+	-0.112253
ENSG00000188803.15_4	SHISA6	ALE	zanovello_i3_cortical_upf1_tdp_tdpkd_upf1ctl_vs_tdpctl_upf1ctl	3443.43	8.13083e-17	4.69281e-15	0.718514	0.567779	-0.150735	4	annotated	chr17	11557754	11564063	+	-0.112253
ENSG00000077684.16_3	JADE1	ALE	seddighi_i3_cortical	529.686	1.47189e-08	2.32574e-07	0.488636	0.398359	-0.0902769	4	annotated	chr4	128871355;128871355	128872334;128875224	+	-0.111715
ENSG00000077684.16_3	JADE1	ALE	zanovello_i3_cortical_upf1_tdp_tdpkd_upf1ctl_vs_tdpctl_upf1ctl	1719.05	8.11577e-08	2.10075e-06	0.617464	0.544025	-0.0734387	4	annotated	chr4	128871355;128871355	128872334;128875224	+	-0.111715
ENSG00000077684.16_3	JADE1	ALE	zanovello_shsy5y_chx_kd_ctl_vs_ctl_ctl	912.982	9.32511e-14	5.57852e-12	0.761997	0.604865	-0.157133	4	annotated	chr4	128871355;128871355	128872334;128875224	+	-0.111715
ENSG00000077684.16_3	JADE1	ALE	zanovello_shsy5y_curve_0075	1251.48	4.53921e-14	2.73045e-12	0.780999	0.647845	-0.133153	4	annotated	chr4	128871355;128871355	128872334;128875224	+	-0.111715
ENSG00000071082.11_3	RPL31	ALE	humphrey_i3_cortical	189.801	0.00020964	0.00294578	0.507273	0.348157	-0.159116	4	annotated	chr2	101018998	101019728	+	-0.11151
ENSG00000071082.11_3	RPL31	ALE	zanovello_shsy5y_chx_kd_ctl_vs_ctl_ctl	59.8548	0.000144335	0.00172134	0.270136	0.138227	-0.131909	4	annotated	chr2	101018998	101019728	+	-0.11151
ENSG00000071082.11_3	RPL31	ALE	zanovello_shsy5y_curve_0075	97.1279	0.00940537	0.0452299	0.291294	0.200182	-0.0911119	4	annotated	chr2	101018998	101019728	+	-0.11151
ENSG00000071082.11_3	RPL31	ALE	zanovello_skndz_curve_1	71.4752	0.000433873	0.0052115	0.0444991	0.023865	-0.0206341	4	annotated	chr2	101018998	101019728	+	-0.11151
ENSG00000188803.15_1	SHISA6	IPA	humphrey_i3_cortical	71.979	0.00096244	0.0100478	0.285312	0.427885	0.142573	4	annotated	chr17	11379510	11380461	+	0.111308
ENSG00000188803.15_1	SHISA6	IPA	klim_i3_motor	467.73	2.13955e-05	0.00246496	0.397058	0.454832	0.0577735	4	annotated	chr17	11379510	11380461	+	0.111308
ENSG00000188803.15_1	SHISA6	IPA	seddighi_i3_cortical	417.799	1.02116e-06	1.20756e-05	0.348689	0.447325	0.0986357	4	annotated	chr17	11379510	11380461	+	0.111308
ENSG00000188803.15_1	SHISA6	IPA	zanovello_i3_cortical_upf1_tdp_tdpkd_upf1ctl_vs_tdpctl_upf1ctl	204.76	2.92295e-15	1.47739e-13	0.214175	0.338154	0.123979	4	annotated	chr17	11379510	11380461	+	0.111308
ENSG00000077684.16_1	JADE1	IPA	seddighi_i3_cortical	277.852	1.73774e-08	2.72591e-07	0.465538	0.553275	0.0877369	4	annotated	chr4	128862226;128862226	128864081;128864630	+	0.108795
ENSG00000077684.16_1	JADE1	IPA	zanovello_i3_cortical_upf1_tdp_tdpkd_upf1ctl_vs_tdpctl_upf1ctl	514.088	1.40569e-07	3.42173e-06	0.363867	0.445033	0.0811655	4	annotated	chr4	128862226;128862226	128864081;128864630	+	0.108795
ENSG00000077684.16_1	JADE1	IPA	zanovello_shsy5y_chx_kd_ctl_vs_ctl_ctl	256.753	3.46851e-13	1.97918e-11	0.214927	0.373269	0.158342	4	annotated	chr4	128862226;128862226	128864081;128864630	+	0.108795
ENSG00000077684.16_1	JADE1	IPA	zanovello_shsy5y_curve_0075	274.284	3.56453e-13	1.90883e-11	0.207491	0.337344	0.129852	4	annotated	chr4	128862226;128862226	128864081;128864630	+	0.108795
ENSG00000162928.9_1	PEX13	ALE	seddighi_i3_cortical	292.117	0.000180721	0.00132503	0.386754	0.486173	0.099419	4	annotated,novel	chr2	61018162;61018184;61018189;61021050;61021050;61021050;61021050	61019067;61019081;61019080;61022495;61022925;61027840;61027996	+	0.108411
ENSG00000162928.9_1	PEX13	ALE	zanovello_i3_cortical_upf1_tdp_tdpkd_upf1ctl_vs_tdpctl_upf1ctl	339.865	0.00321634	0.0263413	0.332831	0.428377	0.0955462	4	annotated,novel	chr2	61018162;61018184;61018189;61021050;61021050;61021050;61021050	61019067;61019081;61019080;61022495;61022925;61027840;61027996	+	0.108411
ENSG00000162928.9_1	PEX13	ALE	zanovello_shsy5y_chx_kd_ctl_vs_ctl_ctl	224.882	9.25699e-10	3.4857e-08	0.470271	0.675395	0.205124	4	annotated,novel	chr2	61018162;61018184;61018189;61021050;61021050;61021050;61021050	61019067;61019081;61019080;61022495;61022925;61027840;61027996	+	0.108411
ENSG00000162928.9_1	PEX13	ALE	zanovello_shsy5y_curve_0075	197.139	0.0014842	0.0105348	0.489211	0.606613	0.117402	4	annotated,novel	chr2	61018162;61018184;61018189;61021050;61021050;61021050;61021050	61019067;61019081;61019080;61022495;61022925;61027840;61027996	+	0.108411
ENSG00000145216.16_4	FIP1L1	3'Ext	brown_skndz	380.603	2.82755e-05	0.000563298	0.269165	0.147429	-0.121736	4	novel	chr4	53459302;53459302;53459302;53459302;53459302;53459302;53459302	53461362;53462612;53462622;53463384;53464293;53464340;53464491	+	-0.107784
ENSG00000145216.16_4	FIP1L1	3'Ext	zanovello_shsy5y_chx_kd_ctl_vs_ctl_ctl	254.402	8.23901e-05	0.00107647	0.26013	0.164917	-0.0952125	4	novel	chr4	53459302;53459302;53459302;53459302;53459302;53459302;53459302	53461362;53462612;53462622;53463384;53464293;53464340;53464491	+	-0.107784
ENSG00000145216.16_4	FIP1L1	3'Ext	zanovello_shsy5y_curve_0075	346.605	0.000508678	0.00434748	0.328074	0.207719	-0.120355	4	novel	chr4	53459302;53459302;53459302;53459302;53459302;53459302;53459302	53461362;53462612;53462622;53463384;53464293;53464340;53464491	+	-0.107784
ENSG00000145216.16_4	FIP1L1	3'Ext	zanovello_skndz_curve_1	772.808	0.00482599	0.0378176	0.206282	0.155477	-0.0508052	4	novel	chr4	53459302;53459302;53459302;53459302;53459302;53459302;53459302	53461362;53462612;53462622;53463384;53464293;53464340;53464491	+	-0.107784
ENSG00000221923.9_3	ZNF880	IPA	humphrey_i3_cortical	83.0689	0.00145569	0.0139332	0.331191	0.420229	0.0890379	4	novel	chr19	52379421;52379421;52379421	52380346;52381141;52381399	+	0.105623
ENSG00000221923.9_3	ZNF880	IPA	zanovello_i3_cortical_upf1_tdp_tdpkd_upf1ctl_vs_tdpctl_upf1ctl	124.89	0.000144995	0.00185134	0.268946	0.389476	0.12053	4	novel	chr19	52379421;52379421;52379421	52380346;52381141;52381399	+	0.105623
ENSG00000221923.9_3	ZNF880	IPA	zanovello_shsy5y_chx_kd_ctl_vs_ctl_ctl	147.441	1.23208e-05	0.000202652	0.362158	0.452873	0.0907158	4	novel	chr19	52379421;52379421;52379421	52380346;52381141;52381399	+	0.105623
ENSG00000221923.9_3	ZNF880	IPA	zanovello_shsy5y_curve_0075	154.351	9.55076e-05	0.00103974	0.412919	0.581874	0.168955	4	novel	chr19	52379421;52379421;52379421	52380346;52381141;52381399	+	0.105623
ENSG00000203666.13_5	EFCAB2	IPA	brown_i3_cortical	1286.6	0.000278972	0.00675848	0.182704	0.514485	0.331781	4	novel	chr1	245087245;245087245;245087245;245087245;245087245;245087245;245087245;245087245;245087245;245087245;245087245	245088160;245088163;245088164;245088165;245088281;245090435;245090439;245091774;245092911;245093009;245094000	+	0.10554
ENSG00000203666.13_5	EFCAB2	IPA	brown_skndz	395	5.23574e-05	0.000943824	0.0815997	0.137507	0.0559075	4	novel	chr1	245087245;245087245;245087245;245087245;245087245;245087245;245087245;245087245;245087245;245087245;245087245	245088160;245088163;245088164;245088165;245088281;245090435;245090439;245091774;245092911;245093009;245094000	+	0.10554
ENSG00000203666.13_5	EFCAB2	IPA	seddighi_i3_cortical	1613.63	0.000260079	0.00183989	0.369995	0.455352	0.0853567	4	novel	chr1	245087245;245087245;245087245;245087245;245087245;245087245;245087245;245087245;245087245;245087245;245087245	245088160;245088163;245088164;245088165;245088281;245090435;245090439;245091774;245092911;245093009;245094000	+	0.10554
ENSG00000203666.13_5	EFCAB2	IPA	zanovello_i3_cortical_upf1_tdp_tdpkd_upf1ctl_vs_tdpctl_upf1ctl	1087.27	2.54847e-09	8.00333e-08	0.491655	0.617378	0.125722	4	novel	chr1	245087245;245087245;245087245;245087245;245087245;245087245;245087245;245087245;245087245;245087245;245087245	245088160;245088163;245088164;245088165;245088281;245090435;245090439;245091774;245092911;245093009;245094000	+	0.10554
ENSG00000116731.23_2	PRDM2	ALE	brown_i3_cortical	336.401	0.000358599	0.00830671	0.314496	0.411889	0.0973933	4	annotated	chr1	13786515;13786515;13786515	13787067;13787657;13788079	+	0.104758
ENSG00000116731.23_2	PRDM2	ALE	seddighi_i3_cortical	583.095	1.43623e-28	7.44687e-27	0.249335	0.396789	0.147454	4	annotated	chr1	13786515;13786515;13786515	13787067;13787657;13788079	+	0.104758
ENSG00000116731.23_2	PRDM2	ALE	zanovello_i3_cortical_upf1_tdp_tdpkd_upf1ctl_vs_tdpctl_upf1ctl	844.029	4.49465e-13	1.93906e-11	0.436139	0.548261	0.112122	4	annotated	chr1	13786515;13786515;13786515	13787067;13787657;13788079	+	0.104758
ENSG00000116731.23_2	PRDM2	ALE	zanovello_shsy5y_curve_0075	317.106	1.01861e-05	0.000152856	0.889615	0.766319	-0.123295	4	annotated	chr1	13786515;13786515;13786515	13787067;13787657;13788079	+	0.104758
ENSG00000164975.16_3	SNAPC3	IPA	brown_skndz	554.979	3.91026e-05	0.000739229	0.54893	0.446266	-0.102664	4	annotated	chr9	15460314	15461626	+	-0.102158
ENSG00000164975.16_3	SNAPC3	IPA	humphrey_i3_cortical	707.597	3.82156e-06	9.84339e-05	0.539994	0.303336	-0.236658	4	annotated	chr9	15460314	15461626	+	-0.102158
ENSG00000164975.16_3	SNAPC3	IPA	zanovello_shsy5y_curve_0075	649.33	9.80765e-07	1.90204e-05	0.414929	0.606747	0.191818	4	annotated	chr9	15460314	15461626	+	-0.102158
ENSG00000164975.16_3	SNAPC3	IPA	zanovello_skndz_curve_1	855.946	0.000516063	0.00598122	0.583733	0.48208	-0.101653	4	annotated	chr9	15460314	15461626	+	-0.102158
ENSG00000116731.23_4	PRDM2	ALE	brown_i3_cortical	1316.1	0.000230895	0.00584497	0.675325	0.588111	-0.0872144	4	annotated	chr1	13823159;13823159;13823159;13823159	13823419;13823499;13825065;13825079	+	-0.101196
ENSG00000116731.23_4	PRDM2	ALE	seddighi_i3_cortical	2796.04	8.78209e-29	4.63684e-27	0.74562	0.593998	-0.151622	4	annotated	chr1	13823159;13823159;13823159;13823159	13823419;13823499;13825065;13825079	+	-0.101196
ENSG00000116731.23_4	PRDM2	ALE	zanovello_i3_cortical_upf1_tdp_tdpkd_upf1ctl_vs_tdpctl_upf1ctl	1275.54	3.32035e-13	1.43972e-11	0.559363	0.444184	-0.115178	4	annotated	chr1	13823159;13823159;13823159;13823159	13823419;13823499;13825065;13825079	+	-0.101196
ENSG00000116731.23_4	PRDM2	ALE	zanovello_shsy5y_curve_0075	156.372	1.74265e-05	0.000243012	0.110385	0.233681	0.123295	4	annotated	chr1	13823159;13823159;13823159;13823159	13823419;13823499;13825065;13825079	+	-0.101196
ENSG00000078403.17_5	MLLT10	ALE	humphrey_i3_cortical	589.661	0.00778249	0.0495216	0.817798	0.682191	-0.135607	4	annotated	chr10	21741939;21741939	21743626;21743630	+	-0.0982531
ENSG00000078403.17_5	MLLT10	ALE	seddighi_i3_cortical	963.309	4.00881e-05	0.00034233	0.832462	0.776891	-0.0555709	4	annotated	chr10	21741939;21741939	21743626;21743630	+	-0.0982531
ENSG00000078403.17_5	MLLT10	ALE	zanovello_i3_cortical_upf1_tdp_tdpkd_upf1ctl_vs_tdpctl_upf1ctl	1268.46	6.65609e-05	0.000924493	0.800832	0.705915	-0.0949169	4	annotated	chr10	21741939;21741939	21743626;21743630	+	-0.0982531
ENSG00000078403.17_5	MLLT10	ALE	zanovello_skndz_curve_1	920.969	0.000672272	0.00749295	0.51311	0.411521	-0.101589	4	annotated	chr10	21741939;21741939	21743626;21743630	+	-0.0982531
ENSG00000128829.12_4	EIF2AK4	ALE	brown_skndz	231.113	0.000704595	0.0082724	0.76553	0.849611	0.0840814	4	annotated	chr15	40035027;40035027	40035481;40035591	+	0.0982243
ENSG00000128829.12_4	EIF2AK4	ALE	humphrey_i3_cortical	239.909	3.18124e-05	0.000608235	0.672402	0.919019	0.246617	4	annotated	chr15	40035027;40035027	40035481;40035591	+	0.0982243
ENSG00000128829.12_4	EIF2AK4	ALE	zanovello_shsy5y_chx_kd_ctl_vs_ctl_ctl	186.592	1.13648e-12	6.29134e-11	0.797748	0.896695	0.0989469	4	annotated	chr15	40035027;40035027	40035481;40035591	+	0.0982243
ENSG00000128829.12_4	EIF2AK4	ALE	zanovello_shsy5y_curve_0075	223.549	7.2823e-05	0.000831025	0.79937	0.896872	0.0975016	4	annotated	chr15	40035027;40035027	40035481;40035591	+	0.0982243
ENSG00000268362.6,ENSG00000213096.11_1	ENSG00000268362,ZNF254	ALE	brown_skndz	744.972	0.0023618	0.0216711	0.320428	0.204336	-0.116092	4	novel	chr19	24036253;24036253;24036253;24036253;24036746;24036746;24036746;24036746;24036746;24036746;24036746;24036746	24037415;24040890;24040891;24040893;24037206;24038382;24038434;24040342;24040879;24040890;24040892;24040893	+	0.0961555
ENSG00000268362.6,ENSG00000213096.11_1	ENSG00000268362,ZNF254	ALE	humphrey_i3_cortical	289.264	0.00014643	0.00221791	0.0565544	0.151418	0.0948641	4	novel	chr19	24036253;24036253;24036253;24036253;24036746;24036746;24036746;24036746;24036746;24036746;24036746;24036746	24037415;24040890;24040891;24040893;24037206;24038382;24038434;24040342;24040879;24040890;24040892;24040893	+	0.0961555
ENSG00000268362.6,ENSG00000213096.11_1	ENSG00000268362,ZNF254	ALE	seddighi_i3_cortical	1568.86	2.57686e-10	4.90396e-09	0.248429	0.345876	0.0974469	4	novel	chr19	24036253;24036253;24036253;24036253;24036746;24036746;24036746;24036746;24036746;24036746;24036746;24036746	24037415;24040890;24040891;24040893;24037206;24038382;24038434;24040342;24040879;24040890;24040892;24040893	+	0.0961555
ENSG00000268362.6,ENSG00000213096.11_1	ENSG00000268362,ZNF254	ALE	zanovello_skndz_curve_1	865.096	9.51859e-10	3.52916e-08	0.16777	0.299425	0.131654	4	novel	chr19	24036253;24036253;24036253;24036253;24036746;24036746;24036746;24036746;24036746;24036746;24036746;24036746	24037415;24040890;24040891;24040893;24037206;24038382;24038434;24040342;24040879;24040890;24040892;24040893	+	0.0961555
ENSG00000143569.19_5	UBAP2L	ALE	seddighi_i3_cortical	1242.82	2.41286e-14	6.16312e-13	0.674873	0.565506	-0.109367	4	annotated,novel	chr1	154270200;154270200;154270200;154270200;154270881;154270881	154270564;154270853;154271663;154271781;154271173;154271510	+	-0.0955323
ENSG00000143569.19_5	UBAP2L	ALE	zanovello_i3_cortical_upf1_tdp_tdpkd_upf1ctl_vs_tdpctl_upf1ctl	868.486	7.24945e-06	0.000126636	0.671254	0.589557	-0.0816977	4	annotated,novel	chr1	154270200;154270200;154270200;154270200;154270881;154270881	154270564;154270853;154271663;154271781;154271173;154271510	+	-0.0955323
ENSG00000143569.19_5	UBAP2L	ALE	zanovello_shsy5y_chx_kd_ctl_vs_ctl_ctl	727.171	6.8108e-11	3.0253e-09	0.370999	0.257347	-0.113652	4	annotated,novel	chr1	154270200;154270200;154270200;154270200;154270881;154270881	154270564;154270853;154271663;154271781;154271173;154271510	+	-0.0955323
ENSG00000143569.19_5	UBAP2L	ALE	zanovello_skndz_curve_1	1081.06	0.00205966	0.0190913	0.423717	0.364108	-0.0596088	4	annotated,novel	chr1	154270200;154270200;154270200;154270200;154270881;154270881	154270564;154270853;154271663;154271781;154271173;154271510	+	-0.0955323
ENSG00000269237.1,ENSG00000196268.12_3	ZNF493	IPA	brown_i3_cortical	222.251	0.00121513	0.0228618	0.184748	0.3002	0.115452	4	annotated	chr19	21413509	21414643	+	0.0946912
ENSG00000269237.1,ENSG00000196268.12_3	ZNF493	IPA	seddighi_i3_cortical	275.672	1.23266e-34	7.3611e-33	0.380281	0.4767	0.0964185	4	annotated	chr19	21413509	21414643	+	0.0946912
ENSG00000269237.1,ENSG00000196268.12_3	ZNF493	IPA	zanovello_i3_cortical_upf1_tdp_tdpkd_upf1ctl_vs_tdpctl_upf1ctl	133.978	0.00566807	0.0414171	0.233056	0.293135	0.0600794	4	annotated	chr19	21413509	21414643	+	0.0946912
ENSG00000269237.1,ENSG00000196268.12_3	ZNF493	IPA	zanovello_shsy5y_curve_0075	16.9956	0.00299893	0.0185745	0.100649	0.193613	0.0929638	4	annotated	chr19	21413509	21414643	+	0.0946912
ENSG00000050748.18_4	MAPK9	Complex	brown_skndz	1953.52	4.16342e-09	2.55064e-07	0.754732	0.642451	-0.112281	4	annotated	chr5	180233594;180236526;180238309	180236526;180238331;180238331	-	0.0940402
ENSG00000050748.18_4	MAPK9	Complex	seddighi_i3_cortical	4645.43	0.0023398	0.0125373	0.86849	0.849879	-0.0186108	4	annotated	chr5	180233594;180236526;180238309	180236526;180238331;180238331	-	0.0940402
ENSG00000050748.18_4	MAPK9	Complex	zanovello_shsy5y_chx_kd_ctl_vs_ctl_ctl	504.524	4.40127e-06	8.22383e-05	0.731639	0.93833	0.206691	4	annotated	chr5	180233594;180236526;180238309	180236526;180238331;180238331	-	0.0940402
ENSG00000050748.18_4	MAPK9	Complex	zanovello_shsy5y_curve_0075	595.126	1.8615e-11	7.91191e-10	0.626017	0.907757	0.281739	4	annotated	chr5	180233594;180236526;180238309	180236526;180238331;180238331	-	0.0940402
ENSG00000169851.16_4	PCDH7	3'Shortening	humphrey_i3_cortical	1076.94	0.000404782	0.00502984	0.935966	0.790124	-0.145843	4	annotated	chr4	31142473	31146805	+	-0.0938964
ENSG00000169851.16_4	PCDH7	3'Shortening	seddighi_i3_cortical	1251.94	0.0030618	0.0158376	0.820345	0.755702	-0.0646432	4	annotated	chr4	31142473	31146805	+	-0.0938964
ENSG00000169851.16_4	PCDH7	3'Shortening	zanovello_i3_cortical_upf1_tdp_tdpkd_upf1ctl_vs_tdpctl_upf1ctl	4115.72	1.0333e-10	3.64728e-09	0.87372	0.788927	-0.0847933	4	annotated	chr4	31142473	31146805	+	-0.0938964
ENSG00000169851.16_4	PCDH7	3'Shortening	zanovello_skndz_curve_1	2136.69	0.000278494	0.0036011	0.734547	0.631548	-0.102999	4	annotated	chr4	31142473	31146805	+	-0.0938964
ENSG00000143569.19_3	UBAP2L	ALE	seddighi_i3_cortical	273.831	3.90256e-14	9.84641e-13	0.283373	0.390742	0.107369	4	annotated	chr1	154263103;154263103	154263322;154263505	+	0.0933566
ENSG00000143569.19_3	UBAP2L	ALE	zanovello_i3_cortical_upf1_tdp_tdpkd_upf1ctl_vs_tdpctl_upf1ctl	194.416	1.79354e-05	0.000287977	0.307827	0.387171	0.079344	4	annotated	chr1	154263103;154263103	154263322;154263505	+	0.0933566
ENSG00000143569.19_3	UBAP2L	ALE	zanovello_shsy5y_chx_kd_ctl_vs_ctl_ctl	851.849	6.25282e-11	2.79418e-09	0.599746	0.711286	0.11154	4	annotated	chr1	154263103;154263103	154263322;154263505	+	0.0933566
ENSG00000143569.19_3	UBAP2L	ALE	zanovello_skndz_curve_1	703.277	0.00229111	0.0208902	0.552717	0.614324	0.061607	4	annotated	chr1	154263103;154263103	154263322;154263505	+	0.0933566
ENSG00000120802.14_4	TMPO	3'Shortening	brown_skndz	7269.82	1.52865e-07	6.13568e-06	0.804034	0.694946	-0.109088	4	annotated	chr12	98547573;98547573;98547573;98547573	98547787;98547864;98548957;98550351	+	-0.0931057
ENSG00000120802.14_4	TMPO	3'Shortening	humphrey_i3_cortical	1991.58	0.000785776	0.00853069	0.910615	0.833492	-0.0771229	4	annotated	chr12	98547573;98547573;98547573;98547573	98547787;98547864;98548957;98550351	+	-0.0931057
ENSG00000120802.14_4	TMPO	3'Shortening	zanovello_shsy5y_chx_kd_ctl_vs_ctl_ctl	2293.16	3.75685e-11	1.77505e-09	0.766283	0.655058	-0.111225	4	annotated	chr12	98547573;98547573;98547573;98547573	98547787;98547864;98548957;98550351	+	-0.0931057
ENSG00000120802.14_4	TMPO	3'Shortening	zanovello_skndz_curve_1	11901.6	7.12904e-05	0.00111652	0.845521	0.81694	-0.028581	4	annotated	chr12	98547573;98547573;98547573;98547573	98547787;98547864;98548957;98550351	+	-0.0931057
ENSG00000116918.15_4	TSNAX	ALE	brown_i3_cortical	789.68	0.00102214	0.019913	0.863482	0.917662	0.0541797	4	annotated	chr1	231564528	231566524	+	0.0929311
ENSG00000116918.15_4	TSNAX	ALE	humphrey_i3_cortical	1431.16	2.69422e-06	7.21169e-05	0.896463	0.97129	0.0748269	4	annotated	chr1	231564528	231566524	+	0.0929311
ENSG00000116918.15_4	TSNAX	ALE	zanovello_shsy5y_chx_kd_ctl_vs_ctl_ctl	1573.98	8.31219e-24	1.0631e-21	0.842802	0.953837	0.111035	4	annotated	chr1	231564528	231566524	+	0.0929311
ENSG00000116918.15_4	TSNAX	ALE	zanovello_shsy5y_curve_0075	1466.08	6.3415e-13	3.23827e-11	0.821376	0.944353	0.122977	4	annotated	chr1	231564528	231566524	+	0.0929311
ENSG00000160191.18_5	PDE9A	3'Ext	brown_i3_cortical	601.196	9.86688e-15	1.06954e-12	0.138441	0.0621801	-0.0762611	4	novel	chr21	42775280	42779280	+	-0.0923638
ENSG00000160191.18_5	PDE9A	3'Ext	humphrey_i3_cortical	307.371	0.00764492	0.0490284	0.122734	0.0460956	-0.0766381	4	novel	chr21	42775280	42779280	+	-0.0923638
ENSG00000160191.18_5	PDE9A	3'Ext	seddighi_i3_cortical	1798.49	6.43078e-07	7.87611e-06	0.275291	0.167202	-0.10809	4	novel	chr21	42775280	42779280	+	-0.0923638
ENSG00000160191.18_5	PDE9A	3'Ext	zanovello_i3_cortical_upf1_tdp_tdpkd_upf1ctl_vs_tdpctl_upf1ctl	544.272	0.00153556	0.0142419	0.328688	0.190777	-0.137911	4	novel	chr21	42775280	42779280	+	-0.0923638
ENSG00000115107.20_1	STEAP3	3'Shortening	seddighi_i3_cortical	63.9269	0.00579175	0.0268905	0.921014	0.823009	-0.0980045	4	annotated	chr2	119263057;119263057	119263698;119265652	+	-0.0911104
ENSG00000115107.20_1	STEAP3	3'Shortening	zanovello_i3_cortical_upf1_tdp_tdpkd_upf1ctl_vs_tdpctl_upf1ctl	120.535	0.000527412	0.0058968	0.932456	0.845323	-0.0871335	4	annotated	chr2	119263057;119263057	119263698;119265652	+	-0.0911104
ENSG00000115107.20_1	STEAP3	3'Shortening	zanovello_shsy5y_chx_kd_ctl_vs_ctl_ctl	1020.92	8.52477e-16	6.45424e-14	0.955217	0.868308	-0.0869088	4	annotated	chr2	119263057;119263057	119263698;119265652	+	-0.0911104
ENSG00000115107.20_1	STEAP3	3'Shortening	zanovello_shsy5y_curve_0075	1027.9	2.25214e-08	5.98716e-07	0.974698	0.87961	-0.0950873	4	annotated	chr2	119263057;119263057	119263698;119265652	+	-0.0911104
ENSG00000115107.20_2	STEAP3	3'Ext	seddighi_i3_cortical	11.6333	0.00785725	0.0347122	0.0789862	0.176991	0.0980045	4	novel	chr2	119263057;119263057	119266622;119267045	+	0.0911104
ENSG00000115107.20_2	STEAP3	3'Ext	zanovello_i3_cortical_upf1_tdp_tdpkd_upf1ctl_vs_tdpctl_upf1ctl	24.9361	0.00155708	0.014379	0.0675438	0.154677	0.0871335	4	novel	chr2	119263057;119263057	119266622;119267045	+	0.0911104
ENSG00000115107.20_2	STEAP3	3'Ext	zanovello_shsy5y_chx_kd_ctl_vs_ctl_ctl	153.132	1.08247e-14	7.29975e-13	0.0447834	0.131692	0.0869088	4	novel	chr2	119263057;119263057	119266622;119267045	+	0.0911104
ENSG00000115107.20_2	STEAP3	3'Ext	zanovello_shsy5y_curve_0075	156.478	7.66254e-08	1.81902e-06	0.0253024	0.12039	0.0950873	4	novel	chr2	119263057;119263057	119266622;119267045	+	0.0911104
ENSG00000197472.15_4	ZNF695	3'Ext	seddighi_i3_cortical	80.8739	0.0116534	0.047352	0.261772	0.180475	-0.0812972	4	novel	chr1	246940375	246945827	-	-0.0910676
ENSG00000197472.15_4	ZNF695	3'Ext	zanovello_shsy5y_chx_kd_ctl_vs_ctl_ctl	124.893	6.77654e-06	0.000119687	0.121162	0.0967936	-0.0243688	4	novel	chr1	246940375	246945827	-	-0.0910676
ENSG00000197472.15_4	ZNF695	3'Ext	zanovello_shsy5y_curve_0075	196.624	0.000325162	0.0029704	0.20557	0.104732	-0.100838	4	novel	chr1	246940375	246945827	-	-0.0910676
ENSG00000197472.15_4	ZNF695	3'Ext	zanovello_skndz_curve_1	1019.38	0.0035863	0.0297507	0.439912	0.30901	-0.130902	4	novel	chr1	246940375	246945827	-	-0.0910676
ENSG00000104228.13_3	TRIM35	3'Ext	seddighi_i3_cortical	1033.93	0.00194715	0.0106509	0.214615	0.181701	-0.0329137	4	novel	chr8	27280374;27280545;27280924;27281156;27281272;27282889	27288035;27288035;27288035;27288035;27288035;27288035	-	-0.0909881
ENSG00000104228.13_3	TRIM35	3'Ext	zanovello_shsy5y_chx_kd_ctl_vs_ctl_ctl	565.342	2.3563e-06	4.67354e-05	0.304757	0.200627	-0.104129	4	novel	chr8	27280374;27280545;27280924;27281156;27281272;27282889	27288035;27288035;27288035;27288035;27288035;27288035	-	-0.0909881
ENSG00000104228.13_3	TRIM35	3'Ext	zanovello_shsy5y_curve_0075	330.897	0.0055554	0.0304967	0.229076	0.151229	-0.0778467	4	novel	chr8	27280374;27280545;27280924;27281156;27281272;27282889	27288035;27288035;27288035;27288035;27288035;27288035	-	-0.0909881
ENSG00000104228.13_3	TRIM35	3'Ext	zanovello_skndz_curve_1	363.239	1.57004e-12	7.81473e-11	0.235946	0.10893	-0.127016	4	novel	chr8	27280374;27280545;27280924;27281156;27281272;27282889	27288035;27288035;27288035;27288035;27288035;27288035	-	-0.0909881
ENSG00000104228.13_2	TRIM35	Complex	seddighi_i3_cortical	1654.89	0.00192522	0.0105576	0.785385	0.818299	0.0329137	4	annotated	chr8	27284886;27285809;27287701	27288035;27286137;27288035	-	0.0909881
ENSG00000104228.13_2	TRIM35	Complex	zanovello_shsy5y_chx_kd_ctl_vs_ctl_ctl	805.114	2.13584e-06	4.29367e-05	0.695243	0.799373	0.104129	4	annotated	chr8	27284886;27285809;27287701	27288035;27286137;27288035	-	0.0909881
ENSG00000104228.13_2	TRIM35	Complex	zanovello_shsy5y_curve_0075	598.838	0.00496026	0.0278764	0.770924	0.848771	0.0778467	4	annotated	chr8	27284886;27285809;27287701	27288035;27286137;27288035	-	0.0909881
ENSG00000104228.13_2	TRIM35	Complex	zanovello_skndz_curve_1	699.599	5.35377e-13	2.75928e-11	0.764054	0.89107	0.127016	4	annotated	chr8	27284886;27285809;27287701	27288035;27286137;27288035	-	0.0909881
ENSG00000184271.18_3	POU6F1	ALE	seddighi_i3_cortical	1082.1	2.84047e-05	0.000252522	0.597016	0.515921	-0.0810952	4	annotated	chr12	51186936;51189161	51190592;51190592	-	-0.0909678
ENSG00000184271.18_3	POU6F1	ALE	zanovello_i3_cortical_upf1_tdp_tdpkd_upf1ctl_vs_tdpctl_upf1ctl	504.993	0.00529851	0.0393956	0.602159	0.501319	-0.10084	4	annotated	chr12	51186936;51189161	51190592;51190592	-	-0.0909678
ENSG00000184271.18_3	POU6F1	ALE	zanovello_shsy5y_chx_kd_ctl_vs_ctl_ctl	217.137	0.00185768	0.0151265	0.608311	0.495801	-0.112511	4	annotated	chr12	51186936;51189161	51190592;51190592	-	-0.0909678
ENSG00000184271.18_3	POU6F1	ALE	zanovello_skndz_curve_1	473.988	0.0012444	0.0125306	0.787387	0.708932	-0.0784552	4	annotated	chr12	51186936;51189161	51190592;51190592	-	-0.0909678
ENSG00000125354.24_2	SEPTIN6	Complex	zanovello_i3_cortical_upf1_tdp_tdpkd_upf1ctl_vs_tdpctl_upf1ctl	961.358	1.58101e-07	3.80423e-06	0.0789637	0.0541528	-0.0248109	4	annotated	chrX	119616945;119617639;119618787;119619309	119618712;119618712;119620051;119620051	-	0.0883873
ENSG00000125354.24_2	SEPTIN6	Complex	zanovello_shsy5y_chx_kd_ctl_vs_ctl_ctl	6230.38	5.79254e-18	5.24013e-16	0.721104	0.816366	0.0952613	4	annotated	chrX	119616945;119617639;119618787;119619309	119618712;119618712;119620051;119620051	-	0.0883873
ENSG00000125354.24_2	SEPTIN6	Complex	zanovello_shsy5y_curve_0075	9163.48	2.0451e-10	7.56049e-09	0.755342	0.836855	0.0815134	4	annotated	chrX	119616945;119617639;119618787;119619309	119618712;119618712;119620051;119620051	-	0.0883873
ENSG00000125354.24_2	SEPTIN6	Complex	zanovello_skndz_curve_1	4732.27	4.14909e-51	1.43578e-48	0.813821	0.917614	0.103792	4	annotated	chrX	119616945;119617639;119618787;119619309	119618712;119618712;119620051;119620051	-	0.0883873
ENSG00000125354.24_3	SEPTIN6	ALE	zanovello_i3_cortical_upf1_tdp_tdpkd_upf1ctl_vs_tdpctl_upf1ctl	7379	1.14027e-07	2.848e-06	0.91763	0.942191	0.0245615	4	annotated	chrX	119615724;119616712;119616716	119616742;119616742;119616742	-	-0.0868709
ENSG00000125354.24_3	SEPTIN6	ALE	zanovello_shsy5y_chx_kd_ctl_vs_ctl_ctl	1329.85	9.49761e-18	8.48834e-16	0.261329	0.16788	-0.0934489	4	annotated	chrX	119615724;119616712;119616716	119616742;119616742;119616742	-	-0.0868709
ENSG00000125354.24_3	SEPTIN6	ALE	zanovello_shsy5y_curve_0075	1732.23	2.75877e-10	9.88978e-09	0.231355	0.149281	-0.0820731	4	annotated	chrX	119615724;119616712;119616716	119616742;119616742;119616742	-	-0.0868709
ENSG00000125354.24_3	SEPTIN6	ALE	zanovello_skndz_curve_1	468.292	5.40513e-47	1.57116e-44	0.152694	0.0610251	-0.0916686	4	annotated	chrX	119615724;119616712;119616716	119616742;119616742;119616742	-	-0.0868709
ENSG00000146216.13_2	TTBK1	ALE	brown_skndz	391.905	9.58579e-06	0.000223797	0.396675	0.525976	0.129301	4	annotated,novel	chr6	43284980;43284980;43284980;43284980;43284980;43284980;43284983	43289909;43289913;43289914;43289916;43291545;43291549;43288258	+	0.0865746
ENSG00000146216.13_2	TTBK1	ALE	humphrey_i3_cortical	711.38	4.44714e-13	4.42848e-11	0.716951	0.572368	-0.144583	4	annotated,novel	chr6	43284980;43284980;43284980;43284980;43284980;43284980;43284983	43289909;43289913;43289914;43289916;43291545;43291549;43288258	+	0.0865746
ENSG00000146216.13_2	TTBK1	ALE	zanovello_shsy5y_chx_kd_ctl_vs_ctl_ctl	1192.29	1.03531e-07	2.74769e-06	0.641561	0.718971	0.0774101	4	annotated,novel	chr6	43284980;43284980;43284980;43284980;43284980;43284980;43284983	43289909;43289913;43289914;43289916;43291545;43291549;43288258	+	0.0865746
ENSG00000146216.13_2	TTBK1	ALE	zanovello_skndz_curve_1	164.977	0.00628676	0.0456859	0.587058	0.682797	0.095739	4	annotated,novel	chr6	43284980;43284980;43284980;43284980;43284980;43284980;43284983	43289909;43289913;43289914;43289916;43291545;43291549;43288258	+	0.0865746
ENSG00000146216.13_1	TTBK1	ALE	brown_skndz	1106.32	4.24301e-06	0.000114477	0.603325	0.474024	-0.129301	4	novel	chr6	43269643;43269643;43269643;43269643;43269643;43269643;43269643;43269643	43276649;43276654;43276657;43276660;43276661;43276662;43276663;43276668	+	-0.0865746
ENSG00000146216.13_1	TTBK1	ALE	humphrey_i3_cortical	699.926	4.44801e-13	4.42848e-11	0.283049	0.427632	0.144583	4	novel	chr6	43269643;43269643;43269643;43269643;43269643;43269643;43269643;43269643	43276649;43276654;43276657;43276660;43276661;43276662;43276663;43276668	+	-0.0865746
ENSG00000146216.13_1	TTBK1	ALE	zanovello_shsy5y_chx_kd_ctl_vs_ctl_ctl	1188.85	1.03612e-07	2.74769e-06	0.358439	0.281029	-0.0774101	4	novel	chr6	43269643;43269643;43269643;43269643;43269643;43269643;43269643;43269643	43276649;43276654;43276657;43276660;43276661;43276662;43276663;43276668	+	-0.0865746
ENSG00000146216.13_1	TTBK1	ALE	zanovello_skndz_curve_1	231.287	0.0052648	0.0404432	0.412942	0.317203	-0.095739	4	novel	chr6	43269643;43269643;43269643;43269643;43269643;43269643;43269643;43269643	43276649;43276654;43276657;43276660;43276661;43276662;43276663;43276668	+	-0.0865746
ENSG00000080802.20_3	CNOT4	ALE	brown_i3_cortical	393.144	0.000564053	0.0118634	0.859372	0.754674	-0.104698	4	annotated	chr7	135361795;135361798;135362885;135362999	135363186;135363186;135363186;135363186	-	-0.0859426
ENSG00000080802.20_3	CNOT4	ALE	seddighi_i3_cortical	747.989	4.86838e-06	5.09122e-05	0.817776	0.710922	-0.106854	4	annotated	chr7	135361795;135361798;135362885;135362999	135363186;135363186;135363186;135363186	-	-0.0859426
ENSG00000080802.20_3	CNOT4	ALE	zanovello_shsy5y_chx_kd_ctl_vs_ctl_ctl	466.811	0.00125754	0.0110135	0.88112	0.826594	-0.0545254	4	annotated	chr7	135361795;135361798;135362885;135362999	135363186;135363186;135363186;135363186	-	-0.0859426
ENSG00000080802.20_3	CNOT4	ALE	zanovello_shsy5y_curve_0075	419.832	6.33181e-07	1.25891e-05	0.862507	0.79532	-0.067187	4	annotated	chr7	135361795;135361798;135362885;135362999	135363186;135363186;135363186;135363186	-	-0.0859426
ENSG00000285331.2_5	ENSG00000285331	3'Ext	seddighi_i3_cortical	205.638	0.00209248	0.0113384	0.138426	0.0837932	-0.0546325	4	novel	chr15	56854736;56854738;56855169;56856677;56857801	56861540;56861540;56861540;56861540;56861540	-	-0.0851665
ENSG00000285331.2_5	ENSG00000285331	3'Ext	zanovello_i3_cortical_upf1_tdp_tdpkd_upf1ctl_vs_tdpctl_upf1ctl	625.861	1.08056e-15	5.76884e-14	0.263814	0.139537	-0.124277	4	novel	chr15	56854736;56854738;56855169;56856677;56857801	56861540;56861540;56861540;56861540;56861540	-	-0.0851665
ENSG00000285331.2_5	ENSG00000285331	3'Ext	zanovello_shsy5y_chx_kd_ctl_vs_ctl_ctl	56.5801	0.00411365	0.0293414	0.0755261	0.014612	-0.0609141	4	novel	chr15	56854736;56854738;56855169;56856677;56857801	56861540;56861540;56861540;56861540;56861540	-	-0.0851665
ENSG00000285331.2_5	ENSG00000285331	3'Ext	zanovello_skndz_curve_1	65.1593	1.62948e-11	7.35492e-10	0.13043	0.0210115	-0.109419	4	novel	chr15	56854736;56854738;56855169;56856677;56857801	56861540;56861540;56861540;56861540;56861540	-	-0.0851665
ENSG00000112365.5_1	ZBTB24	IPA	brown_i3_cortical	196.438	0.00237646	0.0378399	0.843066	0.732337	-0.110729	4	annotated	chr6	109462594;109465969	109465663;109466574	-	-0.0846454
ENSG00000112365.5_1	ZBTB24	IPA	humphrey_i3_cortical	291.318	0.00685007	0.0452826	0.838602	0.737549	-0.101053	4	annotated	chr6	109462594;109465969	109465663;109466574	-	-0.0846454
ENSG00000112365.5_1	ZBTB24	IPA	zanovello_shsy5y_chx_kd_ctl_vs_ctl_ctl	368.47	0.000302507	0.00329032	0.911996	0.848952	-0.0630442	4	annotated	chr6	109462594;109465969	109465663;109466574	-	-0.0846454
ENSG00000112365.5_1	ZBTB24	IPA	zanovello_shsy5y_curve_0075	348.269	0.00269103	0.0171617	0.881666	0.813427	-0.0682383	4	annotated	chr6	109462594;109465969	109465663;109466574	-	-0.0846454
ENSG00000128915.12_6	ICE2	ALE	humphrey_i3_cortical	349.084	3.99782e-06	0.000101361	0.628432	0.532099	-0.0963326	4	annotated	chr15	60419609;60419613;60421476	60423762;60423762;60423762	-	-0.0842063
ENSG00000128915.12_6	ICE2	ALE	seddighi_i3_cortical	346.6	3.2468e-05	0.000283408	0.48174	0.40966	-0.0720801	4	annotated	chr15	60419609;60419613;60421476	60423762;60423762;60423762	-	-0.0842063
ENSG00000128915.12_6	ICE2	ALE	zanovello_i3_cortical_upf1_tdp_tdpkd_upf1ctl_vs_tdpctl_upf1ctl	671.629	6.11096e-26	4.92451e-24	0.735138	0.58563	-0.149508	4	annotated	chr15	60419609;60419613;60421476	60423762;60423762;60423762	-	-0.0842063
ENSG00000128915.12_6	ICE2	ALE	zanovello_shsy5y_chx_kd_ctl_vs_ctl_ctl	328.151	0.00745702	0.0468781	0.523202	0.57958	0.0563774	4	annotated	chr15	60419609;60419613;60421476	60423762;60423762;60423762	-	-0.0842063
ENSG00000138653.10_1	NDST4	IPA	brown_i3_cortical	71.8419	9.53384e-07	4.17661e-05	0.0144052	0.0334057	0.0190004	4	novel	chr4	115071588;115071909;115074835	115076058;115076058;115076058	-	0.0800345
ENSG00000138653.10_1	NDST4	IPA	humphrey_i3_cortical	85.6633	4.94407e-09	2.74581e-07	0.105716	0.263202	0.157486	4	novel	chr4	115071588;115071909;115074835	115076058;115076058;115076058	-	0.0800345
ENSG00000138653.10_1	NDST4	IPA	seddighi_i3_cortical	169.056	9.36539e-79	1.28722e-76	0.0552959	0.135828	0.0805325	4	novel	chr4	115071588;115071909;115074835	115076058;115076058;115076058	-	0.0800345
ENSG00000138653.10_1	NDST4	IPA	zanovello_i3_cortical_upf1_tdp_tdpkd_upf1ctl_vs_tdpctl_upf1ctl	303.727	5.90184e-20	4.00107e-18	0.0874265	0.166963	0.0795364	4	novel	chr4	115071588;115071909;115074835	115076058;115076058;115076058	-	0.0800345
ENSG00000164099.3_2	PRSS12	IPA	zanovello_i3_cortical_upf1_tdp_tdpkd_upf1ctl_vs_tdpctl_upf1ctl	239.471	2.07186e-05	0.000327737	0.0628336	0.082105	0.0192715	4	novel	chr4	118300118;118300361	118303879;118303879	-	0.07986
ENSG00000164099.3_2	PRSS12	IPA	zanovello_shsy5y_chx_kd_ctl_vs_ctl_ctl	346.493	9.2734e-69	4.04648e-66	0.038909	0.133577	0.0946681	4	novel	chr4	118300118;118300361	118303879;118303879	-	0.07986
ENSG00000164099.3_2	PRSS12	IPA	zanovello_shsy5y_curve_0075	459.899	3.44645e-53	1.06361e-50	0.0316211	0.0966729	0.0650518	4	novel	chr4	118300118;118300361	118303879;118303879	-	0.07986
ENSG00000164099.3_2	PRSS12	IPA	zanovello_skndz_curve_1	2349.87	7.25724e-27	1.03409e-24	0.19887	0.297519	0.0986499	4	novel	chr4	118300118;118300361	118303879;118303879	-	0.07986
ENSG00000184271.18_1	POU6F1	IPA	seddighi_i3_cortical	564.974	2.96008e-05	0.000262079	0.402984	0.484079	0.0810952	4	novel	chr12	51201667;51201668;51201681;51201682;51201684;51201688;51201702;51201710;51201711;51201937;51201941;51203579	51204172;51204172;51204172;51204172;51204172;51204172;51204172;51204172;51204172;51204172;51204172;51204172	-	0.0797752
ENSG00000184271.18_1	POU6F1	IPA	zanovello_i3_cortical_upf1_tdp_tdpkd_upf1ctl_vs_tdpctl_upf1ctl	382.878	0.00560926	0.0411282	0.397841	0.447343	0.0495023	4	novel	chr12	51201667;51201668;51201681;51201682;51201684;51201688;51201702;51201710;51201711;51201937;51201941;51203579	51204172;51204172;51204172;51204172;51204172;51204172;51204172;51204172;51204172;51204172;51204172;51204172	-	0.0797752
ENSG00000184271.18_1	POU6F1	IPA	zanovello_shsy5y_chx_kd_ctl_vs_ctl_ctl	140.708	0.00219125	0.0173476	0.391689	0.504199	0.112511	4	novel	chr12	51201667;51201668;51201681;51201682;51201684;51201688;51201702;51201710;51201711;51201937;51201941;51203579	51204172;51204172;51204172;51204172;51204172;51204172;51204172;51204172;51204172;51204172;51204172;51204172	-	0.0797752
ENSG00000184271.18_1	POU6F1	IPA	zanovello_skndz_curve_1	153.751	0.00240362	0.0216872	0.212613	0.291068	0.0784552	4	novel	chr12	51201667;51201668;51201681;51201682;51201684;51201688;51201702;51201710;51201711;51201937;51201941;51203579	51204172;51204172;51204172;51204172;51204172;51204172;51204172;51204172;51204172;51204172;51204172;51204172	-	0.0797752
ENSG00000228794.11_4	LINC01128	Complex	brown_skndz	588.071	0.0047016	0.0370849	0.792633	0.836507	0.0438736	4	annotated	chr1	852111;852767;853391;853391;853391	852670;854096;853452;853497;859446	+	0.0796897
ENSG00000228794.11_4	LINC01128	Complex	seddighi_i3_cortical	11185.3	1.18716e-37	8.29002e-36	0.764923	0.818342	0.0534192	4	annotated	chr1	852111;852767;853391;853391;853391	852670;854096;853452;853497;859446	+	0.0796897
ENSG00000228794.11_4	LINC01128	Complex	zanovello_shsy5y_chx_kd_ctl_vs_ctl_ctl	1244.44	5.82844e-05	0.000793309	0.51409	0.672931	0.15884	4	annotated	chr1	852111;852767;853391;853391;853391	852670;854096;853452;853497;859446	+	0.0796897
ENSG00000228794.11_4	LINC01128	Complex	zanovello_shsy5y_curve_0075	1066.88	0.00334302	0.0203505	0.544452	0.650412	0.10596	4	annotated	chr1	852111;852767;853391;853391;853391	852670;854096;853452;853497;859446	+	0.0796897
ENSG00000203666.13_6	EFCAB2	3'Shortening	brown_shsy5y	136.254	0.000554678	0.0343027	0.171712	0.0734685	-0.0982431	4	annotated	chr1	245121920;245121920;245121920;245121920	245121981;245122521;245122991;245127164	+	-0.0789854
ENSG00000203666.13_6	EFCAB2	3'Shortening	brown_skndz	212.676	0.00452868	0.0363138	0.42426	0.226248	-0.198013	4	annotated	chr1	245121920;245121920;245121920;245121920	245121981;245122521;245122991;245127164	+	-0.0789854
ENSG00000203666.13_6	EFCAB2	3'Shortening	seddighi_i3_cortical	320.863	0.00266511	0.0140543	0.270863	0.211136	-0.0597276	4	annotated	chr1	245121920;245121920;245121920;245121920	245121981;245122521;245122991;245127164	+	-0.0789854
ENSG00000203666.13_6	EFCAB2	3'Shortening	zanovello_shsy5y_curve_0075	124.759	0.0016521	0.0115533	0.311943	0.416704	0.104761	4	annotated	chr1	245121920;245121920;245121920;245121920	245121981;245122521;245122991;245127164	+	-0.0789854
ENSG00000204070.10_2	SYS1	3'Shortening	brown_shsy5y	455.399	0.000209348	0.0171273	0.888684	0.798716	-0.0899674	4	annotated	chr20	45366875;45366875;45366875;45366875;45366875	45367214;45367225;45367424;45367428;45369209	+	-0.0789692
ENSG00000204070.10_2	SYS1	3'Shortening	brown_skndz	626.676	3.17361e-12	4.0404e-10	0.935215	0.843672	-0.0915437	4	annotated	chr20	45366875;45366875;45366875;45366875;45366875	45367214;45367225;45367424;45367428;45369209	+	-0.0789692
ENSG00000204070.10_2	SYS1	3'Shortening	humphrey_i3_cortical	641.846	0.000215374	0.00300567	0.885438	0.817467	-0.067971	4	annotated	chr20	45366875;45366875;45366875;45366875;45366875	45367214;45367225;45367424;45367428;45369209	+	-0.0789692
ENSG00000204070.10_2	SYS1	3'Shortening	zanovello_shsy5y_curve_0075	580.749	0.0028066	0.0176763	0.80752	0.899139	0.0916198	4	annotated	chr20	45366875;45366875;45366875;45366875;45366875	45367214;45367225;45367424;45367428;45369209	+	-0.0789692
ENSG00000254093.9_3	PINX1	3'Shortening	brown_skndz	534.697	0.001687	0.0167256	0.865974	0.884128	0.0181548	4	annotated	chr8	10764961;10765159;10765855	10765916;10765916;10765916	-	-0.0774995
ENSG00000254093.9_3	PINX1	3'Shortening	seddighi_i3_cortical	301.374	1.39506e-14	3.60593e-13	0.832887	0.720097	-0.112791	4	annotated	chr8	10764961;10765159;10765855	10765916;10765916;10765916	-	-0.0774995
ENSG00000254093.9_3	PINX1	3'Shortening	zanovello_i3_cortical_upf1_tdp_tdpkd_upf1ctl_vs_tdpctl_upf1ctl	283.279	8.23836e-10	2.65555e-08	0.870107	0.739058	-0.131049	4	annotated	chr8	10764961;10765159;10765855	10765916;10765916;10765916	-	-0.0774995
ENSG00000254093.9_3	PINX1	3'Shortening	zanovello_shsy5y_curve_0075	214.086	0.00151837	0.0107131	0.896352	0.854143	-0.0422085	4	annotated	chr8	10764961;10765159;10765855	10765916;10765916;10765916	-	-0.0774995
ENSG00000141622.14_3	RNF165	ALE	brown_skndz	614.861	7.37777e-05	0.00125499	0.706361	0.812007	0.105646	4	annotated	chr18	46456519;46456519	46460820;46463140	+	0.0767861
ENSG00000141622.14_3	RNF165	ALE	seddighi_i3_cortical	5490.36	1.20245e-05	0.000115432	0.323257	0.373318	0.0500609	4	annotated	chr18	46456519;46456519	46460820;46463140	+	0.0767861
ENSG00000141622.14_3	RNF165	ALE	zanovello_i3_cortical_upf1_tdp_tdpkd_upf1ctl_vs_tdpctl_upf1ctl	2974.89	2.30645e-09	7.27001e-08	0.310637	0.414149	0.103511	4	annotated	chr18	46456519;46456519	46460820;46463140	+	0.0767861
ENSG00000141622.14_3	RNF165	ALE	zanovello_skndz_curve_1	960.48	0.000523141	0.00603439	0.764991	0.70106	-0.0639313	4	annotated	chr18	46456519;46456519	46460820;46463140	+	0.0767861
ENSG00000075340.23_2	ADD2	IPA	brown_skndz	1637.35	0.000303341	0.00410569	0.591589	0.426771	-0.164818	4	annotated	chr2	70656784;70662130	70663243;70663243	-	0.0763453
ENSG00000075340.23_2	ADD2	IPA	zanovello_shsy5y_chx_kd_ctl_vs_ctl_ctl	2773.37	9.97545e-07	2.17003e-05	0.858928	0.934462	0.0755336	4	annotated	chr2	70656784;70662130	70663243;70663243	-	0.0763453
ENSG00000075340.23_2	ADD2	IPA	zanovello_shsy5y_curve_0075	2508.8	1.15365e-05	0.000170284	0.828806	0.905963	0.077157	4	annotated	chr2	70656784;70662130	70663243;70663243	-	0.0763453
ENSG00000075340.23_2	ADD2	IPA	zanovello_skndz_curve_1	2699.13	2.85629e-06	6.36707e-05	0.766519	0.851071	0.0845513	4	annotated	chr2	70656784;70662130	70663243;70663243	-	0.0763453
ENSG00000148498.17_2	PARD3	IPA	seddighi_i3_cortical	163.825	5.84753e-06	5.99926e-05	0.191636	0.12828	-0.0633553	4	novel	chr10	34342901;34343217;34343238;34343348;34343862;34344034;34344102;34344214	34346449;34346449;34346449;34346449;34346449;34346449;34346449;34346449	-	-0.0761479
ENSG00000148498.17_2	PARD3	IPA	zanovello_i3_cortical_upf1_tdp_tdpkd_upf1ctl_vs_tdpctl_upf1ctl	417.008	0.00046526	0.00525694	0.352424	0.269296	-0.0831281	4	novel	chr10	34342901;34343217;34343238;34343348;34343862;34344034;34344102;34344214	34346449;34346449;34346449;34346449;34346449;34346449;34346449;34346449	-	-0.0761479
ENSG00000148498.17_2	PARD3	IPA	zanovello_shsy5y_curve_0075	64.8895	7.97917e-05	0.000890506	0.152483	0.0833149	-0.0691676	4	novel	chr10	34342901;34343217;34343238;34343348;34343862;34344034;34344102;34344214	34346449;34346449;34346449;34346449;34346449;34346449;34346449;34346449	-	-0.0761479
ENSG00000148498.17_2	PARD3	IPA	zanovello_skndz_curve_1	296.011	0.00357197	0.0297149	0.21569	0.124097	-0.0915923	4	novel	chr10	34342901;34343217;34343238;34343348;34343862;34344034;34344102;34344214	34346449;34346449;34346449;34346449;34346449;34346449;34346449;34346449	-	-0.0761479
ENSG00000175048.17_1	ZDHHC14	ALE	brown_skndz	100.882	0.000725564	0.00845765	0.3901	0.187481	-0.202619	4	novel	chr6	157382783;157382783;157382783;157382783	157383402;157387945;157388256;157388568	+	-0.0761301
ENSG00000175048.17_1	ZDHHC14	ALE	seddighi_i3_cortical	931.004	0.00326905	0.016651	0.202439	0.252798	0.050359	4	novel	chr6	157382783;157382783;157382783;157382783	157383402;157387945;157388256;157388568	+	-0.0761301
ENSG00000175048.17_1	ZDHHC14	ALE	zanovello_shsy5y_curve_0075	98.7106	9.31733e-07	1.8119e-05	0.0632034	0.146079	0.0828757	4	novel	chr6	157382783;157382783;157382783;157382783	157383402;157387945;157388256;157388568	+	-0.0761301
ENSG00000175048.17_1	ZDHHC14	ALE	zanovello_skndz_curve_1	125.39	0.000126324	0.00183599	0.64722	0.38298	-0.264239	4	novel	chr6	157382783;157382783;157382783;157382783	157383402;157387945;157388256;157388568	+	-0.0761301
ENSG00000175048.17_2	ZDHHC14	ALE	brown_skndz	69.4517	0.00105592	0.011441	0.6099	0.812519	0.202619	4	annotated	chr6	157672724;157672724;157672724;157672724;157672724;157672769;157672769	157672873;157673529;157673937;157673938;157678157;157673529;157673945	+	0.0761301
ENSG00000175048.17_2	ZDHHC14	ALE	seddighi_i3_cortical	1185.14	0.00325099	0.0165981	0.797561	0.747202	-0.050359	4	annotated	chr6	157672724;157672724;157672724;157672724;157672724;157672769;157672769	157672873;157673529;157673937;157673938;157678157;157673529;157673945	+	0.0761301
ENSG00000175048.17_2	ZDHHC14	ALE	zanovello_shsy5y_curve_0075	248.34	2.60079e-07	5.47787e-06	0.936797	0.853921	-0.0828757	4	annotated	chr6	157672724;157672724;157672724;157672724;157672724;157672769;157672769	157672873;157673529;157673937;157673938;157678157;157673529;157673945	+	0.0761301
ENSG00000175048.17_2	ZDHHC14	ALE	zanovello_skndz_curve_1	44.0096	0.000395052	0.00483307	0.35278	0.61702	0.264239	4	annotated	chr6	157672724;157672724;157672724;157672724;157672724;157672769;157672769	157672873;157673529;157673937;157673938;157678157;157673529;157673945	+	0.0761301
ENSG00000128915.12_2	ICE2	IPA	brown_skndz	268.051	0.00327064	0.02829	0.162907	0.131439	-0.0314679	4	annotated	chr15	60451095	60453602	-	0.0748131
ENSG00000128915.12_2	ICE2	IPA	humphrey_i3_cortical	107.351	2.86028e-09	1.71701e-07	0.121899	0.2606	0.138702	4	annotated	chr15	60451095	60453602	-	0.0748131
ENSG00000128915.12_2	ICE2	IPA	seddighi_i3_cortical	192.176	0.000150896	0.00112931	0.253632	0.283694	0.0300618	4	annotated	chr15	60451095	60453602	-	0.0748131
ENSG00000128915.12_2	ICE2	IPA	zanovello_i3_cortical_upf1_tdp_tdpkd_upf1ctl_vs_tdpctl_upf1ctl	217.8	2.24881e-24	1.68503e-22	0.14264	0.262205	0.119565	4	annotated	chr15	60451095	60453602	-	0.0748131
ENSG00000141622.14_2	RNF165	IPA	brown_skndz	45.7741	0.0012204	0.0127813	0.293639	0.15482	-0.138819	4	novel	chr18	46335888	46337651	+	-0.0734835
ENSG00000141622.14_2	RNF165	IPA	seddighi_i3_cortical	2027.64	1.22455e-05	0.000117294	0.631436	0.572831	-0.0586046	4	novel	chr18	46335888	46337651	+	-0.0734835
ENSG00000141622.14_2	RNF165	IPA	zanovello_i3_cortical_upf1_tdp_tdpkd_upf1ctl_vs_tdpctl_upf1ctl	1296.95	2.81054e-09	8.73005e-08	0.64543	0.557068	-0.0883625	4	novel	chr18	46335888	46337651	+	-0.0734835
ENSG00000141622.14_2	RNF165	IPA	zanovello_skndz_curve_1	70.082	0.00227208	0.0207427	0.157261	0.271642	0.114381	4	novel	chr18	46335888	46337651	+	-0.0734835
ENSG00000159140.22_6	SON	ALE	brown_skndz	2502.97	0.0045625	0.036375	0.65549	0.58901	-0.0664798	4	annotated,novel	chr21	33576365;33576365;33576365;33576365;33576418;33576418;33576418;33576418	33576513;33576516;33576881;33577481;33576982;33577481;33577897;33578178	+	-0.0734501
ENSG00000159140.22_6	SON	ALE	seddighi_i3_cortical	2238.46	0.00279524	0.0145983	0.700783	0.671092	-0.0296909	4	annotated,novel	chr21	33576365;33576365;33576365;33576365;33576418;33576418;33576418;33576418	33576513;33576516;33576881;33577481;33576982;33577481;33577897;33578178	+	-0.0734501
ENSG00000159140.22_6	SON	ALE	zanovello_shsy5y_chx_kd_ctl_vs_ctl_ctl	1204.25	0.00288034	0.0219077	0.726589	0.625083	-0.101506	4	annotated,novel	chr21	33576365;33576365;33576365;33576365;33576418;33576418;33576418;33576418	33576513;33576516;33576881;33577481;33576982;33577481;33577897;33578178	+	-0.0734501
ENSG00000159140.22_6	SON	ALE	zanovello_shsy5y_curve_0075	1144.54	0.000503498	0.00431621	0.725325	0.644904	-0.0804205	4	annotated,novel	chr21	33576365;33576365;33576365;33576365;33576418;33576418;33576418;33576418	33576513;33576516;33576881;33577481;33576982;33577481;33577897;33578178	+	-0.0734501
ENSG00000156304.15_3	SCAF4	3'Shortening	brown_skndz	1266.48	4.67031e-09	2.79807e-07	0.892126	0.841447	-0.0506799	4	annotated	chr21	31671000;31671033;31671228	31672354;31672354;31672354	-	-0.0726008
ENSG00000156304.15_3	SCAF4	3'Shortening	humphrey_i3_cortical	381.268	0.000145666	0.00221419	0.815	0.58615	-0.22885	4	annotated	chr21	31671000;31671033;31671228	31672354;31672354;31672354	-	-0.0726008
ENSG00000156304.15_3	SCAF4	3'Shortening	seddighi_i3_cortical	1027.33	0.000711306	0.00450893	0.821064	0.75998	-0.0610849	4	annotated	chr21	31671000;31671033;31671228	31672354;31672354;31672354	-	-0.0726008
ENSG00000156304.15_3	SCAF4	3'Shortening	zanovello_skndz_curve_1	942.635	0.00012751	0.00184585	0.719058	0.634941	-0.0841166	4	annotated	chr21	31671000;31671033;31671228	31672354;31672354;31672354	-	-0.0726008
ENSG00000139842.15_2	CUL4A	ALE	brown_skndz	234.543	2.62538e-10	2.18282e-08	0.385248	0.232713	-0.152534	4	annotated	chr13	113229642;113229642	113230030;113230212	+	0.0721777
ENSG00000139842.15_2	CUL4A	ALE	seddighi_i3_cortical	113.262	2.77343e-06	3.03989e-05	0.172579	0.236466	0.0638863	4	annotated	chr13	113229642;113229642	113230030;113230212	+	0.0721777
ENSG00000139842.15_2	CUL4A	ALE	zanovello_shsy5y_chx_kd_ctl_vs_ctl_ctl	108.828	0.00164036	0.0136721	0.180356	0.261577	0.0812204	4	annotated	chr13	113229642;113229642	113230030;113230212	+	0.0721777
ENSG00000139842.15_2	CUL4A	ALE	zanovello_shsy5y_curve_0075	78.4375	0.000662776	0.00540151	0.128557	0.209027	0.0804691	4	annotated	chr13	113229642;113229642	113230030;113230212	+	0.0721777
ENSG00000214783.9,ENSG00000273432.1_1	POLR2J4,ENSG00000273432	ALE	humphrey_i3_cortical	51.5361	0.000374742	0.00473493	0.0635924	0.160146	0.0965538	4	novel	chr7	44009679;44012470;44012523;44012715;44012832;44013357;44013680	44013592;44013592;44013592;44013592;44013592;44013592;44014605	-	0.0716506
ENSG00000214783.9,ENSG00000273432.1_1	POLR2J4,ENSG00000273432	ALE	seddighi_i3_cortical	249.742	7.7476e-06	7.70224e-05	0.175704	0.222452	0.0467473	4	novel	chr7	44009679;44012470;44012523;44012715;44012832;44013357;44013680	44013592;44013592;44013592;44013592;44013592;44013592;44014605	-	0.0716506
ENSG00000214783.9,ENSG00000273432.1_1	POLR2J4,ENSG00000273432	ALE	zanovello_shsy5y_chx_kd_ctl_vs_ctl_ctl	361.06	0.00108524	0.00984146	0.534318	0.636218	0.1019	4	novel	chr7	44009679;44012470;44012523;44012715;44012832;44013357;44013680	44013592;44013592;44013592;44013592;44013592;44013592;44014605	-	0.0716506
ENSG00000214783.9,ENSG00000273432.1_1	POLR2J4,ENSG00000273432	ALE	zanovello_shsy5y_curve_0075	259.471	0.00348585	0.0210217	0.473766	0.340181	-0.133585	4	novel	chr7	44009679;44012470;44012523;44012715;44012832;44013357;44013680	44013592;44013592;44013592;44013592;44013592;44013592;44014605	-	0.0716506
ENSG00000149582.16_1	TMEM25	ALE	brown_skndz	601.471	1.31871e-05	0.000295189	0.913173	0.807632	-0.105541	4	annotated	chr11	118534507;118534507;118534507;118534507;118534507;118534507;118535508	118534726;118535828;118535829;118535832;118535834;118535835;118535833	+	0.071373
ENSG00000149582.16_1	TMEM25	ALE	zanovello_i3_cortical_upf1_tdp_tdpkd_upf1ctl_vs_tdpctl_upf1ctl	348.124	2.94376e-05	0.000445844	0.433002	0.532736	0.0997336	4	annotated	chr11	118534507;118534507;118534507;118534507;118534507;118534507;118535508	118534726;118535828;118535829;118535832;118535834;118535835;118535833	+	0.071373
ENSG00000149582.16_1	TMEM25	ALE	zanovello_shsy5y_chx_kd_ctl_vs_ctl_ctl	536.44	7.88005e-06	0.000136895	0.876837	0.959836	0.0829985	4	annotated	chr11	118534507;118534507;118534507;118534507;118534507;118534507;118535508	118534726;118535828;118535829;118535832;118535834;118535835;118535833	+	0.071373
ENSG00000149582.16_1	TMEM25	ALE	zanovello_skndz_curve_1	720.006	0.00409327	0.0331355	0.766012	0.825759	0.0597475	4	annotated	chr11	118534507;118534507;118534507;118534507;118534507;118534507;118535508	118534726;118535828;118535829;118535832;118535834;118535835;118535833	+	0.071373
ENSG00000075340.23_1	ADD2	IPA	brown_skndz	576.64	0.000396986	0.00509451	0.408411	0.573229	0.164818	4	annotated	chr2	70675093;70676403	70676795;70676795	-	-0.0712592
ENSG00000075340.23_1	ADD2	IPA	zanovello_shsy5y_chx_kd_ctl_vs_ctl_ctl	122.967	3.16171e-06	6.1077e-05	0.13081	0.0650201	-0.0657898	4	annotated	chr2	70675093;70676403	70676795;70676795	-	-0.0712592
ENSG00000075340.23_1	ADD2	IPA	zanovello_shsy5y_curve_0075	173.073	3.26e-05	0.000418435	0.170766	0.094037	-0.0767286	4	annotated	chr2	70675093;70676403	70676795;70676795	-	-0.0712592
ENSG00000075340.23_1	ADD2	IPA	zanovello_skndz_curve_1	247.065	1.04711e-05	0.000206776	0.233481	0.148929	-0.0845513	4	annotated	chr2	70675093;70676403	70676795;70676795	-	-0.0712592
ENSG00000138653.10_5	NDST4	3'Ext	brown_i3_cortical	774.229	0.0012793	0.0237823	0.215177	0.224127	0.0089503	4	novel	chr4	114818848;114823327;114823667;114823687;114823690;114823757;114823787;114824118	114827935;114827935;114827935;114827935;114827935;114827935;114827935;114827935	-	-0.0702795
ENSG00000138653.10_5	NDST4	3'Ext	humphrey_i3_cortical	314.005	4.75075e-09	2.71224e-07	0.786128	0.723746	-0.0623817	4	novel	chr4	114818848;114823327;114823667;114823687;114823690;114823757;114823787;114824118	114827935;114827935;114827935;114827935;114827935;114827935;114827935;114827935	-	-0.0702795
ENSG00000138653.10_5	NDST4	3'Ext	seddighi_i3_cortical	1727.57	1.06817e-81	1.51627e-79	0.897639	0.787917	-0.109722	4	novel	chr4	114818848;114823327;114823667;114823687;114823690;114823757;114823787;114824118	114827935;114827935;114827935;114827935;114827935;114827935;114827935;114827935	-	-0.0702795
ENSG00000138653.10_5	NDST4	3'Ext	zanovello_i3_cortical_upf1_tdp_tdpkd_upf1ctl_vs_tdpctl_upf1ctl	2098.16	3.17377e-21	2.24052e-19	0.897477	0.8193	-0.0781772	4	novel	chr4	114818848;114823327;114823667;114823687;114823690;114823757;114823787;114824118	114827935;114827935;114827935;114827935;114827935;114827935;114827935;114827935	-	-0.0702795
ENSG00000164985.15_7	PSIP1	ALE	zanovello_i3_cortical_upf1_tdp_tdpkd_upf1ctl_vs_tdpctl_upf1ctl	3657.67	9.81771e-08	2.48115e-06	0.490966	0.430807	-0.060159	4	annotated,novel	chr9	15462705;15464066;15465600	15465624;15465580;15465624	-	-0.070033
ENSG00000164985.15_7	PSIP1	ALE	zanovello_shsy5y_chx_kd_ctl_vs_ctl_ctl	497.62	0.000118372	0.00145861	0.417228	0.337321	-0.079907	4	annotated,novel	chr9	15462705;15464066;15465600	15465624;15465580;15465624	-	-0.070033
ENSG00000164985.15_7	PSIP1	ALE	zanovello_shsy5y_curve_0075	823.558	0.00953324	0.04569	0.513566	0.428727	-0.0848388	4	annotated,novel	chr9	15462705;15464066;15465600	15465624;15465580;15465624	-	-0.070033
ENSG00000164985.15_7	PSIP1	ALE	zanovello_skndz_curve_1	2812.91	0.000189107	0.00258013	0.694398	0.639191	-0.0552069	4	annotated,novel	chr9	15462705;15464066;15465600	15465624;15465580;15465624	-	-0.070033
ENSG00000154556.19_8	SORBS2	ALE	seddighi_i3_cortical	2811.73	3.08133e-09	5.25221e-08	0.962944	0.964404	0.00146044	4	annotated	chr4	185585444;185587305;185587306;185587322;185587323;185587339;185587426	185587688;185587688;185587688;185587688;185587688;185587688;185587688	-	0.0690561
ENSG00000154556.19_8	SORBS2	ALE	zanovello_shsy5y_chx_kd_ctl_vs_ctl_ctl	690.717	2.30165e-08	6.94049e-07	0.93434	0.964188	0.0298475	4	annotated	chr4	185585444;185587305;185587306;185587322;185587323;185587339;185587426	185587688;185587688;185587688;185587688;185587688;185587688;185587688	-	0.0690561
ENSG00000154556.19_8	SORBS2	ALE	zanovello_shsy5y_curve_0075	160.511	0.00245199	0.0158508	0.773906	0.882171	0.108265	4	annotated	chr4	185585444;185587305;185587306;185587322;185587323;185587339;185587426	185587688;185587688;185587688;185587688;185587688;185587688;185587688	-	0.0690561
ENSG00000154556.19_8	SORBS2	ALE	zanovello_skndz_curve_1	1165.34	8.38356e-08	2.40804e-06	0.738048	0.848935	0.110887	4	annotated	chr4	185585444;185587305;185587306;185587322;185587323;185587339;185587426	185587688;185587688;185587688;185587688;185587688;185587688;185587688	-	0.0690561
ENSG00000172403.11_3	SYNPO2	ALE	brown_skndz	6350.57	0.000226116	0.00320223	0.632919	0.752127	0.119208	4	annotated	chr4	119057401;119057401;119057401	119057934;119061245;119061247	+	0.0677008
ENSG00000172403.11_3	SYNPO2	ALE	zanovello_shsy5y_chx_kd_ctl_vs_ctl_ctl	4043.55	0.00178869	0.0146776	0.829482	0.869884	0.0404016	4	annotated	chr4	119057401;119057401;119057401	119057934;119061245;119061247	+	0.0677008
ENSG00000172403.11_3	SYNPO2	ALE	zanovello_shsy5y_curve_0075	6059.19	1.15447e-05	0.000170284	0.789836	0.842511	0.0526749	4	annotated	chr4	119057401;119057401;119057401	119057934;119061245;119061247	+	0.0677008
ENSG00000172403.11_3	SYNPO2	ALE	zanovello_skndz_curve_1	13934	0.00379359	0.0311354	0.581571	0.664298	0.0827267	4	annotated	chr4	119057401;119057401;119057401	119057934;119061245;119061247	+	0.0677008
ENSG00000156304.15_4	SCAF4	3'Ext	brown_skndz	288.957	2.83055e-08	1.43251e-06	0.0599029	0.116555	0.0566518	4	novel	chr21	31669821;31670800	31672354;31672354	-	0.0665234
ENSG00000156304.15_4	SCAF4	3'Ext	humphrey_i3_cortical	247.847	0.000145913	0.00221419	0.147842	0.382576	0.234733	4	novel	chr21	31669821;31670800	31672354;31672354	-	0.0665234
ENSG00000156304.15_4	SCAF4	3'Ext	seddighi_i3_cortical	346.428	0.000752524	0.0047321	0.132289	0.179922	0.0476326	4	novel	chr21	31669821;31670800	31672354;31672354	-	0.0665234
ENSG00000156304.15_4	SCAF4	3'Ext	zanovello_skndz_curve_1	729.368	0.00013874	0.00198079	0.223791	0.300187	0.0763951	4	novel	chr21	31669821;31670800	31672354;31672354	-	0.0665234
ENSG00000254093.9_4	PINX1	3'Ext	seddighi_i3_cortical	103.39	3.69233e-06	4.00148e-05	0.0890191	0.157266	0.0682464	4	novel	chr8	10763767	10765916	-	0.0659788
ENSG00000254093.9_4	PINX1	3'Ext	zanovello_i3_cortical_upf1_tdp_tdpkd_upf1ctl_vs_tdpctl_upf1ctl	107.425	3.12552e-05	0.000472534	0.0893061	0.153017	0.0637112	4	novel	chr8	10763767	10765916	-	0.0659788
ENSG00000254093.9_4	PINX1	3'Ext	zanovello_shsy5y_curve_0075	43.5795	0.00344896	0.0208702	0.0413776	0.115176	0.0737988	4	novel	chr8	10763767	10765916	-	0.0659788
ENSG00000254093.9_4	PINX1	3'Ext	zanovello_skndz_curve_1	32.7679	0.00243783	0.0218712	0.014487	0.0356791	0.0211921	4	novel	chr8	10763767	10765916	-	0.0659788
ENSG00000139842.15_3	CUL4A	ALE	brown_skndz	2740.05	3.8533e-12	4.75707e-10	0.594924	0.75312	0.158196	4	annotated	chr13	113263487;113263487	113265072;113267108	+	-0.0659053
ENSG00000139842.15_3	CUL4A	ALE	seddighi_i3_cortical	1366.4	1.76064e-06	1.99286e-05	0.820564	0.748432	-0.0721327	4	annotated	chr13	113263487;113263487	113265072;113267108	+	-0.0659053
ENSG00000139842.15_3	CUL4A	ALE	zanovello_shsy5y_chx_kd_ctl_vs_ctl_ctl	1029.27	0.000885255	0.00829675	0.808326	0.730061	-0.0782658	4	annotated	chr13	113263487;113263487	113265072;113267108	+	-0.0659053
ENSG00000139842.15_3	CUL4A	ALE	zanovello_shsy5y_curve_0075	1052.5	0.000131661	0.0013804	0.847409	0.787731	-0.059678	4	annotated	chr13	113263487;113263487	113265072;113267108	+	-0.0659053
ENSG00000130558.20_3	OLFM1	ALE	humphrey_i3_cortical	210.803	4.19024e-05	0.000775717	0.334606	0.461583	0.126976	4	annotated	chr9	135097781;135097781	135098065;135098107	+	0.0654445
ENSG00000130558.20_3	OLFM1	ALE	klim_i3_motor	168.355	2.06863e-05	0.00242233	0.411385	0.484923	0.0735381	4	annotated	chr9	135097781;135097781	135098065;135098107	+	0.0654445
ENSG00000130558.20_3	OLFM1	ALE	zanovello_i3_cortical_upf1_tdp_tdpkd_upf1ctl_vs_tdpctl_upf1ctl	644.976	0.00101384	0.0100935	0.362265	0.419616	0.0573509	4	annotated	chr9	135097781;135097781	135098065;135098107	+	0.0654445
ENSG00000130558.20_3	OLFM1	ALE	zanovello_shsy5y_curve_0075	95.8564	3.52687e-05	0.000450247	0.415113	0.271522	-0.143591	4	annotated	chr9	135097781;135097781	135098065;135098107	+	0.0654445
ENSG00000124831.19_3	LRRFIP1	ALE	humphrey_i3_cortical	1307.65	4.70949e-05	0.000849991	0.171089	0.445378	0.274289	4	annotated	chr2	237762603;237762603;237762603	237764961;237765279;237765915	+	0.064715
ENSG00000124831.19_3	LRRFIP1	ALE	seddighi_i3_cortical	782.477	4.7122e-05	0.000395649	0.108312	0.148376	0.0400638	4	annotated	chr2	237762603;237762603;237762603	237764961;237765279;237765915	+	0.064715
ENSG00000124831.19_3	LRRFIP1	ALE	zanovello_shsy5y_curve_0075	1666.19	0.00537628	0.0297667	0.398737	0.290046	-0.108692	4	annotated	chr2	237762603;237762603;237762603	237764961;237765279;237765915	+	0.064715
ENSG00000124831.19_3	LRRFIP1	ALE	zanovello_skndz_curve_1	7309.38	1.40072e-05	0.00026787	0.740238	0.829604	0.0893662	4	annotated	chr2	237762603;237762603;237762603	237764961;237765279;237765915	+	0.064715
ENSG00000173914.12_5	RBM4B	ALE	brown_i3_cortical	679.695	1.93829e-09	1.2704e-07	0.603254	0.670607	0.0673527	4	annotated	chr11	66664998;66665295;66665454	66665578;66665578;66665660	-	0.0642611
ENSG00000173914.12_5	RBM4B	ALE	brown_skndz	374.676	0.00516832	0.0396936	0.802596	0.858595	0.055999	4	annotated	chr11	66664998;66665295;66665454	66665578;66665578;66665660	-	0.0642611
ENSG00000173914.12_5	RBM4B	ALE	seddighi_i3_cortical	913.863	5.641e-30	3.01515e-28	0.556474	0.63689	0.0804155	4	annotated	chr11	66664998;66665295;66665454	66665578;66665578;66665660	-	0.0642611
ENSG00000173914.12_5	RBM4B	ALE	zanovello_i3_cortical_upf1_tdp_tdpkd_upf1ctl_vs_tdpctl_upf1ctl	599.687	2.34839e-05	0.000366726	0.632922	0.694092	0.0611695	4	annotated	chr11	66664998;66665295;66665454	66665578;66665578;66665660	-	0.0642611
ENSG00000130558.20_4	OLFM1	ALE	humphrey_i3_cortical	3866.45	4.14827e-05	0.000769692	0.663988	0.536335	-0.127653	4	annotated	chr9	135119504;135119504;135119504;135119504	135120911;135121178;135121179;135121180	+	-0.0641467
ENSG00000130558.20_4	OLFM1	ALE	klim_i3_motor	2142.98	1.81386e-05	0.0021594	0.586509	0.514073	-0.0724356	4	annotated	chr9	135119504;135119504;135119504;135119504	135120911;135121178;135121179;135121180	+	-0.0641467
ENSG00000130558.20_4	OLFM1	ALE	zanovello_i3_cortical_upf1_tdp_tdpkd_upf1ctl_vs_tdpctl_upf1ctl	9246.13	0.000811429	0.00836095	0.633389	0.577531	-0.0558578	4	annotated	chr9	135119504;135119504;135119504;135119504	135120911;135121178;135121179;135121180	+	-0.0641467
ENSG00000130558.20_4	OLFM1	ALE	zanovello_shsy5y_curve_0075	2496.6	3.72948e-06	6.27295e-05	0.57807	0.724462	0.146392	4	annotated	chr9	135119504;135119504;135119504;135119504	135120911;135121178;135121179;135121180	+	-0.0641467
ENSG00000151466.12_4	SCLT1	ALE	brown_skndz	87.8268	3.63708e-06	0.000100457	0.171494	0.356314	0.18482	4	annotated	chr4	128883993;128883997;128884346;128884390	128884539;128884539;128884539;128884539	-	0.0615915
ENSG00000151466.12_4	SCLT1	ALE	humphrey_i3_cortical	25.2265	0.00354037	0.0275798	0.587127	0.52549	-0.0616366	4	annotated	chr4	128883993;128883997;128884346;128884390	128884539;128884539;128884539;128884539	-	0.0615915
ENSG00000151466.12_4	SCLT1	ALE	seddighi_i3_cortical	37.0345	0.000234712	0.00167687	0.634146	0.506975	-0.127171	4	annotated	chr4	128883993;128883997;128884346;128884390	128884539;128884539;128884539;128884539	-	0.0615915
ENSG00000151466.12_4	SCLT1	ALE	zanovello_skndz_curve_1	130.215	0.000568253	0.00649292	0.341277	0.55566	0.214383	4	annotated	chr4	128883993;128883997;128884346;128884390	128884539;128884539;128884539;128884539	-	0.0615915
ENSG00000108370.17_4	RGS9	IPA	brown_skndz	939.495	1.67941e-14	3.33753e-12	0.238499	0.312043	0.0735434	4	novel	chr17	65210606;65210606;65210606;65210606;65210606;65210606	65210717;65211806;65213977;65216350;65220883;65220906	+	0.060495
ENSG00000108370.17_4	RGS9	IPA	humphrey_i3_cortical	244.137	0.000427164	0.00525998	0.0702026	0.132348	0.0621451	4	novel	chr17	65210606;65210606;65210606;65210606;65210606;65210606	65210717;65211806;65213977;65216350;65220883;65220906	+	0.060495
ENSG00000108370.17_4	RGS9	IPA	seddighi_i3_cortical	189.531	0.00275365	0.0144159	0.0810375	0.116405	0.0353672	4	novel	chr17	65210606;65210606;65210606;65210606;65210606;65210606	65210717;65211806;65213977;65216350;65220883;65220906	+	0.060495
ENSG00000108370.17_4	RGS9	IPA	zanovello_shsy5y_curve_0075	302.889	4.56683e-08	1.15357e-06	0.102411	0.161256	0.058845	4	novel	chr17	65210606;65210606;65210606;65210606;65210606;65210606	65210717;65211806;65213977;65216350;65220883;65220906	+	0.060495
ENSG00000080802.20_1	CNOT4	IPA	brown_i3_cortical	75.7712	0.00144056	0.02597	0.102134	0.175649	0.0735158	4	annotated	chr7	135386151;135387070;135387888	135387581;135387581;135388894	-	0.0592256
ENSG00000080802.20_1	CNOT4	IPA	seddighi_i3_cortical	143.656	6.38469e-06	6.47917e-05	0.103997	0.140453	0.0364562	4	annotated	chr7	135386151;135387070;135387888	135387581;135387581;135388894	-	0.0592256
ENSG00000080802.20_1	CNOT4	IPA	zanovello_shsy5y_chx_kd_ctl_vs_ctl_ctl	48.9069	0.00324959	0.0240814	0.0674251	0.112361	0.0449354	4	annotated	chr7	135386151;135387070;135387888	135387581;135387581;135388894	-	0.0592256
ENSG00000080802.20_1	CNOT4	IPA	zanovello_shsy5y_curve_0075	53.9295	6.52199e-06	0.000101967	0.070965	0.146897	0.0759316	4	annotated	chr7	135386151;135387070;135387888	135387581;135387581;135388894	-	0.0592256
ENSG00000164076.17_1	CAMKV	Complex	brown_skndz	2000.34	9.38054e-10	6.64631e-08	0.879056	0.776851	-0.102205	4	annotated,novel	chr3	49854643;49856565;49857988;49857989;49857989;49859255;49859261;49859261;49859293;49859769	49856355;49859676;49859769;49859676;49859769;49859769;49859676;49859769;49859676;49859769	-	-0.0582711
ENSG00000164076.17_2	CAMKV	3'Ext	brown_skndz	570.436	2.70379e-09	1.72113e-07	0.120944	0.223149	0.102205	4	novel	chr3	49857227	49859769	-	0.0582711
ENSG00000164076.17_1	CAMKV	Complex	seddighi_i3_cortical	5436.05	0.00170146	0.00951127	0.978319	0.973128	-0.00519072	4	annotated,novel	chr3	49854643;49856565;49857988;49857989;49857989;49859255;49859261;49859261;49859293;49859769	49856355;49859676;49859769;49859676;49859769;49859769;49859676;49859769;49859676;49859769	-	-0.0582711
ENSG00000164076.17_2	CAMKV	3'Ext	seddighi_i3_cortical	256.276	0.00189211	0.010409	0.021681	0.0268717	0.00519072	4	novel	chr3	49857227	49859769	-	0.0582711
ENSG00000164076.17_1	CAMKV	Complex	zanovello_shsy5y_chx_kd_ctl_vs_ctl_ctl	942.291	0.00561576	0.037462	0.815681	0.776683	-0.0389981	4	annotated,novel	chr3	49854643;49856565;49857988;49857989;49857989;49859255;49859261;49859261;49859293;49859769	49856355;49859676;49859769;49859676;49859769;49859769;49859676;49859769;49859676;49859769	-	-0.0582711
ENSG00000164076.17_2	CAMKV	3'Ext	zanovello_shsy5y_chx_kd_ctl_vs_ctl_ctl	394.772	0.00631707	0.0412971	0.184319	0.223317	0.0389981	4	novel	chr3	49857227	49859769	-	0.0582711
ENSG00000164076.17_1	CAMKV	Complex	zanovello_skndz_curve_1	1776.45	5.40884e-09	1.81134e-07	0.853152	0.775607	-0.0775441	4	annotated,novel	chr3	49854643;49856565;49857988;49857989;49857989;49859255;49859261;49859261;49859293;49859769	49856355;49859676;49859769;49859676;49859769;49859769;49859676;49859769;49859676;49859769	-	-0.0582711
ENSG00000164076.17_2	CAMKV	3'Ext	zanovello_skndz_curve_1	666.202	1.04036e-08	3.37514e-07	0.146848	0.224393	0.0775441	4	novel	chr3	49857227	49859769	-	0.0582711
ENSG00000164985.15_4	PSIP1	Complex	zanovello_i3_cortical_upf1_tdp_tdpkd_upf1ctl_vs_tdpctl_upf1ctl	2966.97	1.01213e-07	2.54283e-06	0.44247	0.490062	0.0475924	4	annotated,novel	chr9	15470487;15470487;15470636;15470646;15470990;15472081	15471338;15472631;15471311;15471231;15471176;15472631	-	0.0582083
ENSG00000164985.15_4	PSIP1	Complex	zanovello_shsy5y_chx_kd_ctl_vs_ctl_ctl	367.975	0.000130385	0.00156758	0.549668	0.610303	0.0606356	4	annotated,novel	chr9	15470487;15470487;15470636;15470646;15470990;15472081	15471338;15472631;15471311;15471231;15471176;15472631	-	0.0582083
ENSG00000164985.15_4	PSIP1	Complex	zanovello_shsy5y_curve_0075	414.894	0.0106354	0.0495666	0.46834	0.542947	0.0746076	4	annotated,novel	chr9	15470487;15470487;15470636;15470646;15470990;15472081	15471338;15472631;15471311;15471231;15471176;15472631	-	0.0582083
ENSG00000164985.15_4	PSIP1	Complex	zanovello_skndz_curve_1	663.929	0.000282969	0.00364598	0.277811	0.333592	0.055781	4	annotated,novel	chr9	15470487;15470487;15470636;15470646;15470990;15472081	15471338;15472631;15471311;15471231;15471176;15472631	-	0.0582083
ENSG00000143420.19_2	ENSA	IPA	brown_skndz	4689.97	0.00249396	0.0226795	0.200194	0.256014	0.0558201	4	annotated	chr1	150623281;150623622;150624622;150625465;150625555	150625641;150625641;150625641;150625641;150625641	-	0.0581088
ENSG00000143420.19_2	ENSA	IPA	seddighi_i3_cortical	8561.89	3.35052e-08	5.11678e-07	0.516872	0.577269	0.0603975	4	annotated	chr1	150623281;150623622;150624622;150625465;150625555	150625641;150625641;150625641;150625641;150625641	-	0.0581088
ENSG00000143420.19_2	ENSA	IPA	zanovello_i3_cortical_upf1_tdp_tdpkd_upf1ctl_vs_tdpctl_upf1ctl	4719.94	1.4886e-17	8.89205e-16	0.472463	0.559396	0.086933	4	annotated	chr1	150623281;150623622;150624622;150625465;150625555	150625641;150625641;150625641;150625641;150625641	-	0.0581088
ENSG00000143420.19_2	ENSA	IPA	zanovello_shsy5y_chx_kd_ctl_vs_ctl_ctl	2851.45	0.00592172	0.0391852	0.430605	0.474661	0.044056	4	annotated	chr1	150623281;150623622;150624622;150625465;150625555	150625641;150625641;150625641;150625641;150625641	-	0.0581088
ENSG00000159131.17_4	GART	IPA	brown_skndz	570.206	0.000154581	0.00231956	0.381606	0.29604	-0.0855658	4	annotated	chr21	33524009	33524768	-	0.0572373
ENSG00000159131.17_4	GART	IPA	seddighi_i3_cortical	204.766	2.25887e-06	2.52056e-05	0.29925	0.375245	0.0759958	4	annotated	chr21	33524009	33524768	-	0.0572373
ENSG00000159131.17_4	GART	IPA	zanovello_shsy5y_chx_kd_ctl_vs_ctl_ctl	318.646	1.05531e-08	3.37425e-07	0.29495	0.389427	0.0944773	4	annotated	chr21	33524009	33524768	-	0.0572373
ENSG00000159131.17_4	GART	IPA	zanovello_skndz_curve_1	603.786	0.000488193	0.00574061	0.241201	0.27968	0.0384789	4	annotated	chr21	33524009	33524768	-	0.0572373
ENSG00000173950.16_1	XXYLT1	3'Shortening	humphrey_i3_cortical	1157.69	0.00280424	0.0230692	0.701739	0.772554	0.0708148	4	annotated	chr3	195068284;195068601;195069677;195069715	195070111;195070111;195070111;195070111	-	0.0568578
ENSG00000173950.16_2	XXYLT1	3'Ext	humphrey_i3_cortical	738.101	0.00280594	0.0230692	0.298261	0.227446	-0.0708148	4	novel	chr3	195064809;195067249;195067261	195070111;195070111;195070111	-	-0.0568578
ENSG00000173950.16_1	XXYLT1	3'Shortening	seddighi_i3_cortical	2606.58	0.00149106	0.00848854	0.783728	0.816517	0.0327885	4	annotated	chr3	195068284;195068601;195069677;195069715	195070111;195070111;195070111;195070111	-	0.0568578
ENSG00000173950.16_2	XXYLT1	3'Ext	seddighi_i3_cortical	1310.38	0.0015088	0.00857262	0.216272	0.183483	-0.0327885	4	novel	chr3	195064809;195067249;195067261	195070111;195070111;195070111	-	-0.0568578
ENSG00000173950.16_1	XXYLT1	3'Shortening	zanovello_shsy5y_curve_0075	1605.21	1.83786e-05	0.000253325	0.837484	0.922732	0.0852483	4	annotated	chr3	195068284;195068601;195069677;195069715	195070111;195070111;195070111;195070111	-	0.0568578
ENSG00000173950.16_2	XXYLT1	3'Ext	zanovello_shsy5y_curve_0075	448.84	2.45034e-05	0.00032648	0.162516	0.0772682	-0.0852483	4	novel	chr3	195064809;195067249;195067261	195070111;195070111;195070111	-	-0.0568578
ENSG00000173950.16_1	XXYLT1	3'Shortening	zanovello_skndz_curve_1	1290.41	0.000168497	0.00233676	0.829157	0.872058	0.0429008	4	annotated	chr3	195068284;195068601;195069677;195069715	195070111;195070111;195070111;195070111	-	0.0568578
ENSG00000173950.16_2	XXYLT1	3'Ext	zanovello_skndz_curve_1	492.271	0.000245555	0.00322685	0.170843	0.127942	-0.0429008	4	novel	chr3	195064809;195067249;195067261	195070111;195070111;195070111	-	-0.0568578
ENSG00000052841.15_5	TTC17	ALE	brown_skndz	176.763	0.00307456	0.0269951	0.191221	0.278561	0.0873402	4	annotated	chr11	43445931;43445931	43446544;43446719	+	0.0567185
ENSG00000052841.15_5	TTC17	ALE	humphrey_i3_cortical	65.553	0.00112479	0.0115073	0.157588	0.0540128	-0.103575	4	annotated	chr11	43445931;43445931	43446544;43446719	+	0.0567185
ENSG00000052841.15_5	TTC17	ALE	seddighi_i3_cortical	77.2116	9.10499e-08	1.29246e-06	0.0759909	0.121119	0.0451281	4	annotated	chr11	43445931;43445931	43446544;43446719	+	0.0567185
ENSG00000052841.15_5	TTC17	ALE	zanovello_skndz_curve_1	310.674	0.000790041	0.00854349	0.310024	0.378333	0.068309	4	annotated	chr11	43445931;43445931	43446544;43446719	+	0.0567185
ENSG00000148296.7_2	SURF6	3'Ext	brown_skndz	573.495	0.00024876	0.00345887	0.0527061	0.105405	0.052699	4	novel	chr9	133326076;133326089;133326207	133332348;133332348;133332348	-	0.0542698
ENSG00000148296.7_2	SURF6	3'Ext	humphrey_i3_cortical	414.967	2.11216e-05	0.000422639	0.106771	0.271904	0.165133	4	novel	chr9	133326076;133326089;133326207	133332348;133332348;133332348	-	0.0542698
ENSG00000148296.7_2	SURF6	3'Ext	seddighi_i3_cortical	1240.91	0.00067942	0.00432899	0.0739663	0.0912353	0.017269	4	novel	chr9	133326076;133326089;133326207	133332348;133332348;133332348	-	0.0542698
ENSG00000148296.7_2	SURF6	3'Ext	zanovello_shsy5y_curve_0075	671.259	0.000572723	0.00478257	0.091948	0.147788	0.0558405	4	novel	chr9	133326076;133326089;133326207	133332348;133332348;133332348	-	0.0542698
ENSG00000148296.7_1	SURF6	3'Shortening	brown_skndz	2584.03	0.000180068	0.00261999	0.947294	0.894595	-0.052699	4	annotated	chr9	133328776;133331806	133332348;133332348	-	-0.0542698
ENSG00000148296.7_1	SURF6	3'Shortening	humphrey_i3_cortical	866.078	2.10798e-05	0.000422639	0.893229	0.728096	-0.165133	4	annotated	chr9	133328776;133331806	133332348;133332348	-	-0.0542698
ENSG00000148296.7_1	SURF6	3'Shortening	seddighi_i3_cortical	4182.83	0.000666061	0.0042564	0.926034	0.908765	-0.017269	4	annotated	chr9	133328776;133331806	133332348;133332348	-	-0.0542698
ENSG00000148296.7_1	SURF6	3'Shortening	zanovello_shsy5y_curve_0075	1564.48	0.000508889	0.00434748	0.908052	0.852212	-0.0558405	4	annotated	chr9	133328776;133331806	133332348;133332348	-	-0.0542698
ENSG00000124831.19_6	LRRFIP1	3'Shortening	humphrey_i3_cortical	424.351	0.000470039	0.00565988	0.795214	0.522623	-0.272591	4	annotated	chr2	237779422;237779422;237779422;237779422	237779561;237780309;237780315;237781643	+	-0.0537744
ENSG00000124831.19_6	LRRFIP1	3'Shortening	seddighi_i3_cortical	1183.68	4.4176e-08	6.56123e-07	0.804971	0.772908	-0.032063	4	annotated	chr2	237779422;237779422;237779422;237779422	237779561;237780309;237780315;237781643	+	-0.0537744
ENSG00000124831.19_6	LRRFIP1	3'Shortening	zanovello_shsy5y_curve_0075	526.484	0.00602265	0.0322735	0.582891	0.68382	0.100929	4	annotated	chr2	237779422;237779422;237779422;237779422	237779561;237780309;237780315;237781643	+	-0.0537744
ENSG00000124831.19_6	LRRFIP1	3'Shortening	zanovello_skndz_curve_1	321.836	3.52404e-05	0.000611198	0.226543	0.151057	-0.0754858	4	annotated	chr2	237779422;237779422;237779422;237779422	237779561;237780309;237780315;237781643	+	-0.0537744
ENSG00000083817.9_1	ZNF416	3'Shortening	brown_skndz	129.784	0.00212813	0.0199082	0.961536	0.891305	-0.0702314	4	annotated	chr19	57571566	57573701	-	0.0528932
ENSG00000083817.9_1	ZNF416	3'Shortening	humphrey_i3_cortical	295.761	0.00243846	0.0208456	0.835243	0.929768	0.0945247	4	annotated	chr19	57571566	57573701	-	0.0528932
ENSG00000083817.9_1	ZNF416	3'Shortening	zanovello_shsy5y_chx_kd_ctl_vs_ctl_ctl	376.736	1.20164e-05	0.000198524	0.95343	0.988763	0.0353334	4	annotated	chr19	57571566	57573701	-	0.0528932
ENSG00000083817.9_1	ZNF416	3'Shortening	zanovello_shsy5y_curve_0075	365.328	0.0010533	0.00794506	0.902938	0.973391	0.070453	4	annotated	chr19	57571566	57573701	-	0.0528932
ENSG00000172403.11_1	SYNPO2	Complex	brown_skndz	6714.56	0.000225586	0.00320223	0.290769	0.181379	-0.10939	4	annotated	chr4	119032028;119037112	119044009;119037447	+	-0.0491291
ENSG00000172403.11_1	SYNPO2	Complex	zanovello_shsy5y_chx_kd_ctl_vs_ctl_ctl	2344.31	0.00182284	0.0148919	0.10812	0.088949	-0.0191706	4	annotated	chr4	119032028;119037112	119044009;119037447	+	-0.0491291
ENSG00000172403.11_1	SYNPO2	Complex	zanovello_shsy5y_curve_0075	3784.52	1.19599e-05	0.000175034	0.120896	0.0967323	-0.0241634	4	annotated	chr4	119032028;119037112	119044009;119037447	+	-0.0491291
ENSG00000172403.11_1	SYNPO2	Complex	zanovello_skndz_curve_1	13178.3	0.00379606	0.0311354	0.345101	0.271006	-0.0740947	4	annotated	chr4	119032028;119037112	119044009;119037447	+	-0.0491291
ENSG00000150764.14_3	DIXDC1	3'Shortening	brown_skndz	1753.63	2.82795e-06	8.00075e-05	0.283003	0.56002	0.277017	4	annotated	chr11	112018956;112018956;112018956;112018956	112019338;112021055;112021979;112022653	+	-0.0483162
ENSG00000150764.14_3	DIXDC1	3'Shortening	seddighi_i3_cortical	1445.68	0.0121646	0.0491509	0.508065	0.478058	-0.0300071	4	annotated	chr11	112018956;112018956;112018956;112018956	112019338;112021055;112021979;112022653	+	-0.0483162
ENSG00000150764.14_3	DIXDC1	3'Shortening	zanovello_i3_cortical_upf1_tdp_tdpkd_upf1ctl_vs_tdpctl_upf1ctl	2311.73	0.000837739	0.0085906	0.622122	0.555497	-0.0666252	4	annotated	chr11	112018956;112018956;112018956;112018956	112019338;112021055;112021979;112022653	+	-0.0483162
ENSG00000150764.14_3	DIXDC1	3'Shortening	zanovello_shsy5y_curve_0075	1200.71	0.0042446	0.0245743	0.827211	0.745293	-0.0819181	4	annotated	chr11	112018956;112018956;112018956;112018956	112019338;112021055;112021979;112022653	+	-0.0483162
ENSG00000159140.22_3	SON	ALE	brown_shsy5y	305.186	4.58716e-06	0.000639452	0.0732346	0.136644	0.063409	4	annotated	chr21	33559877	33560667	+	0.0475903
ENSG00000159140.22_3	SON	ALE	brown_skndz	240.572	1.47959e-07	5.99784e-06	0.0638755	0.133706	0.0698304	4	annotated	chr21	33559877	33560667	+	0.0475903
ENSG00000159140.22_3	SON	ALE	zanovello_i3_cortical_upf1_tdp_tdpkd_upf1ctl_vs_tdpctl_upf1ctl	189.337	0.00599114	0.043333	0.0656746	0.0807445	0.01507	4	annotated	chr21	33559877	33560667	+	0.0475903
ENSG00000159140.22_3	SON	ALE	zanovello_shsy5y_chx_kd_ctl_vs_ctl_ctl	157.299	9.68446e-05	0.00122176	0.0604719	0.0922435	0.0317716	4	annotated	chr21	33559877	33560667	+	0.0475903
ENSG00000052749.14_6	RRP12	ALE	zanovello_i3_cortical_upf1_tdp_tdpkd_upf1ctl_vs_tdpctl_upf1ctl	146.514	0.000667309	0.0071163	0.850046	0.919645	0.0695991	4	annotated	chr10	97356358;97356701;97356702	97357196;97357196;97357196	-	0.0468691
ENSG00000052749.14_6	RRP12	ALE	zanovello_shsy5y_chx_kd_ctl_vs_ctl_ctl	659.06	0.000523443	0.00528286	0.936856	0.963225	0.0263689	4	annotated	chr10	97356358;97356701;97356702	97357196;97357196;97357196	-	0.0468691
ENSG00000052749.14_6	RRP12	ALE	zanovello_shsy5y_curve_0075	373.164	0.00246037	0.0158905	0.936693	0.96708	0.0303872	4	annotated	chr10	97356358;97356701;97356702	97357196;97357196;97357196	-	0.0468691
ENSG00000052749.14_6	RRP12	ALE	zanovello_skndz_curve_1	291.49	0.000851129	0.00906914	0.867831	0.931182	0.063351	4	annotated	chr10	97356358;97356701;97356702	97357196;97357196;97357196	-	0.0468691
ENSG00000269713.8_6	NBPF9	3'Ext	brown_i3_cortical	146.248	0.000113697	0.00319372	0.0461493	0.0955433	0.049394	4	novel	chr1	149052186;149052215;149052226;149052229;149052239	149055899;149055899;149055899;149055899;149055899	-	0.0452185
ENSG00000269713.8_6	NBPF9	3'Ext	humphrey_i3_cortical	72.8797	1.10782e-08	5.6882e-07	0.0186256	0.0847603	0.0661347	4	novel	chr1	149052186;149052215;149052226;149052229;149052239	149055899;149055899;149055899;149055899;149055899	-	0.0452185
ENSG00000269713.8_6	NBPF9	3'Ext	seddighi_i3_cortical	202.853	5.69067e-14	1.41596e-12	0.0507718	0.0918148	0.041043	4	novel	chr1	149052186;149052215;149052226;149052229;149052239	149055899;149055899;149055899;149055899;149055899	-	0.0452185
ENSG00000269713.8_6	NBPF9	3'Ext	zanovello_i3_cortical_upf1_tdp_tdpkd_upf1ctl_vs_tdpctl_upf1ctl	209.818	2.59945e-13	1.13869e-11	0.0475224	0.083656	0.0361336	4	novel	chr1	149052186;149052215;149052226;149052229;149052239	149055899;149055899;149055899;149055899;149055899	-	0.0452185
ENSG00000184226.15_1	PCDH9	IPA	brown_i3_cortical	675.411	0.000242217	0.00602336	0.0773578	0.114295	0.0369372	4	annotated	chr13	67201015	67225404	-	0.0431004
ENSG00000184226.15_1	PCDH9	IPA	seddighi_i3_cortical	3040.92	7.40712e-98	1.28276e-95	0.0701615	0.150683	0.0805218	4	annotated	chr13	67201015	67225404	-	0.0431004
ENSG00000184226.15_1	PCDH9	IPA	zanovello_i3_cortical_upf1_tdp_tdpkd_upf1ctl_vs_tdpctl_upf1ctl	4082.67	0.00044216	0.00504263	0.10248	0.151744	0.0492635	4	annotated	chr13	67201015	67225404	-	0.0431004
ENSG00000184226.15_1	PCDH9	IPA	zanovello_shsy5y_curve_0075	205.607	0.000376232	0.00338465	0.588904	0.339684	-0.24922	4	annotated	chr13	67201015	67225404	-	0.0431004
ENSG00000182903.16_5	ZNF721	IPA	brown_skndz	975.602	2.45212e-06	7.06002e-05	0.26434	0.421544	0.157204	4	annotated	chr4	439988	444342	-	0.0430276
ENSG00000182903.16_5	ZNF721	IPA	seddighi_i3_cortical	2153.42	9.81525e-05	0.000772639	0.399834	0.415641	0.0158067	4	annotated	chr4	439988	444342	-	0.0430276
ENSG00000182903.16_5	ZNF721	IPA	zanovello_i3_cortical_upf1_tdp_tdpkd_upf1ctl_vs_tdpctl_upf1ctl	3295.66	2.3638e-06	4.63111e-05	0.493924	0.551051	0.0571264	4	annotated	chr4	439988	444342	-	0.0430276
ENSG00000182903.16_5	ZNF721	IPA	zanovello_shsy5y_chx_kd_ctl_vs_ctl_ctl	1117.42	2.80629e-10	1.13136e-08	0.427851	0.456779	0.0289288	4	annotated	chr4	439988	444342	-	0.0430276
ENSG00000184226.15_2	PCDH9	3'Shortening	brown_i3_cortical	661.654	0.000243742	0.00604352	0.922642	0.885705	-0.0369372	4	annotated	chr13	66302834;66303345;66304956	66305028;66305028;66305028	-	-0.0420709
ENSG00000184226.15_2	PCDH9	3'Shortening	seddighi_i3_cortical	2364.75	8.4777e-98	1.43938e-95	0.908517	0.837675	-0.0708414	4	annotated	chr13	66302834;66303345;66304956	66305028;66305028;66305028	-	-0.0420709
ENSG00000184226.15_2	PCDH9	3'Shortening	zanovello_i3_cortical_upf1_tdp_tdpkd_upf1ctl_vs_tdpctl_upf1ctl	2382.54	0.000453046	0.00513252	0.890244	0.843039	-0.0472045	4	annotated	chr13	66302834;66303345;66304956	66305028;66305028;66305028	-	-0.0420709
ENSG00000184226.15_2	PCDH9	3'Shortening	zanovello_shsy5y_curve_0075	19.3221	0.00278305	0.0176029	0.411096	0.627512	0.216416	4	annotated	chr13	66302834;66303345;66304956	66305028;66305028;66305028	-	-0.0420709
ENSG00000134851.13_4	TMEM165	ALE	humphrey_i3_cortical	186.93	0.00669484	0.0447941	0.887378	0.937149	0.0497705	4	annotated	chr4	55425376;55425376;55425376;55425376;55425376	55425545;55425631;55425657;55425804;55426175	+	0.0419952
ENSG00000134851.13_4	TMEM165	ALE	seddighi_i3_cortical	334.048	0.0115365	0.0470757	0.908909	0.825739	-0.0831702	4	annotated	chr4	55425376;55425376;55425376;55425376;55425376	55425545;55425631;55425657;55425804;55426175	+	0.0419952
ENSG00000134851.13_4	TMEM165	ALE	zanovello_shsy5y_chx_kd_ctl_vs_ctl_ctl	203.228	1.07962e-06	2.30133e-05	0.908362	0.967669	0.0593072	4	annotated	chr4	55425376;55425376;55425376;55425376;55425376	55425545;55425631;55425657;55425804;55426175	+	0.0419952
ENSG00000134851.13_4	TMEM165	ALE	zanovello_shsy5y_curve_0075	205.226	0.00129118	0.00944823	0.900984	0.935204	0.0342199	4	annotated	chr4	55425376;55425376;55425376;55425376;55425376	55425545;55425631;55425657;55425804;55426175	+	0.0419952
ENSG00000157036.13_2	EXOG	Complex	brown_skndz	349.037	4.55877e-07	1.62205e-05	0.862165	0.759001	-0.103164	4	annotated	chr3	38524404;38524404;38524404;38524404;38524404;38524404;38524404;38524404;38524599	38524413;38524417;38524568;38524699;38524818;38524868;38525121;38526303;38524950	+	0.0417598
ENSG00000157036.13_2	EXOG	Complex	zanovello_i3_cortical_upf1_tdp_tdpkd_upf1ctl_vs_tdpctl_upf1ctl	383.738	8.49677e-06	0.000145742	0.820947	0.867099	0.0461521	4	annotated	chr3	38524404;38524404;38524404;38524404;38524404;38524404;38524404;38524404;38524599	38524413;38524417;38524568;38524699;38524818;38524868;38525121;38526303;38524950	+	0.0417598
ENSG00000157036.13_2	EXOG	Complex	zanovello_shsy5y_chx_kd_ctl_vs_ctl_ctl	140.458	0.000162124	0.00191198	0.894536	0.931904	0.0373674	4	annotated	chr3	38524404;38524404;38524404;38524404;38524404;38524404;38524404;38524404;38524599	38524413;38524417;38524568;38524699;38524818;38524868;38525121;38526303;38524950	+	0.0417598
ENSG00000157036.13_2	EXOG	Complex	zanovello_skndz_curve_1	140.522	0.00383417	0.0312795	0.793384	0.846115	0.052731	4	annotated	chr3	38524404;38524404;38524404;38524404;38524404;38524404;38524404;38524404;38524599	38524413;38524417;38524568;38524699;38524818;38524868;38525121;38526303;38524950	+	0.0417598
ENSG00000219481.11_1	NBPF1	ALE	brown_i3_cortical	546.748	9.13012e-05	0.00261017	0.223527	0.255594	0.0320668	4	annotated	chr1	16605406	16607691	-	-0.0408034
ENSG00000219481.11_1	NBPF1	ALE	humphrey_i3_cortical	305.58	1.8038e-05	0.000370939	0.310179	0.273028	-0.0371507	4	annotated	chr1	16605406	16607691	-	-0.0408034
ENSG00000219481.11_1	NBPF1	ALE	seddighi_i3_cortical	643.323	1.40883e-36	9.25424e-35	0.291298	0.246841	-0.0444562	4	annotated	chr1	16605406	16607691	-	-0.0408034
ENSG00000219481.11_1	NBPF1	ALE	zanovello_i3_cortical_upf1_tdp_tdpkd_upf1ctl_vs_tdpctl_upf1ctl	500.227	2.19681e-18	1.39001e-16	0.360077	0.306031	-0.0540467	4	annotated	chr1	16605406	16607691	-	-0.0408034
ENSG00000160075.12_1	SSU72	IPA	seddighi_i3_cortical	3212.36	4.78616e-06	5.02343e-05	0.10447	0.137587	0.0331161	4	annotated	chr1	1560848	1564772	-	0.040511
ENSG00000160075.12_1	SSU72	IPA	zanovello_shsy5y_chx_kd_ctl_vs_ctl_ctl	1261.2	1.53551e-48	3.79681e-46	0.0640952	0.143417	0.0793219	4	annotated	chr1	1560848	1564772	-	0.040511
ENSG00000160075.12_1	SSU72	IPA	zanovello_shsy5y_curve_0075	836.401	6.04567e-16	4.51707e-14	0.0521056	0.100011	0.0479059	4	annotated	chr1	1560848	1564772	-	0.040511
ENSG00000160075.12_1	SSU72	IPA	zanovello_skndz_curve_1	203.235	7.77162e-10	2.92624e-08	0.0136757	0.033281	0.0196053	4	annotated	chr1	1560848	1564772	-	0.040511
ENSG00000136861.19_3	CDK5RAP2	ALE	brown_skndz	130.457	0.0040012	0.0327656	0.947043	0.905135	-0.0419078	4	annotated	chr9	120388875;120388876;120388881;120388904;120389195;120389196;120389199;120389201	120389292;120389292;120389292;120389292;120389292;120389292;120389292;120389292	-	-0.0401006
ENSG00000136861.19_3	CDK5RAP2	ALE	seddighi_i3_cortical	103.324	6.03951e-08	8.80406e-07	0.899446	0.828063	-0.0713834	4	annotated	chr9	120388875;120388876;120388881;120388904;120389195;120389196;120389199;120389201	120389292;120389292;120389292;120389292;120389292;120389292;120389292;120389292	-	-0.0401006
ENSG00000136861.19_3	CDK5RAP2	ALE	zanovello_i3_cortical_upf1_tdp_tdpkd_upf1ctl_vs_tdpctl_upf1ctl	113.394	1.35053e-05	0.000222278	0.970721	0.932428	-0.0382933	4	annotated	chr9	120388875;120388876;120388881;120388904;120389195;120389196;120389199;120389201	120389292;120389292;120389292;120389292;120389292;120389292;120389292;120389292	-	-0.0401006
ENSG00000136861.19_3	CDK5RAP2	ALE	zanovello_shsy5y_curve_0075	159.046	0.00943383	0.0453054	0.977363	0.961094	-0.0162693	4	annotated	chr9	120388875;120388876;120388881;120388904;120389195;120389196;120389199;120389201	120389292;120389292;120389292;120389292;120389292;120389292;120389292;120389292	-	-0.0401006
ENSG00000160075.12_3	SSU72	ALE	seddighi_i3_cortical	1972.4	4.84373e-06	5.07157e-05	0.894525	0.862413	-0.0321116	4	annotated	chr1	1541673;1541674	1542167;1542167	-	-0.0400087
ENSG00000160075.12_3	SSU72	ALE	zanovello_shsy5y_chx_kd_ctl_vs_ctl_ctl	985.564	2.65218e-48	6.34641e-46	0.935905	0.856583	-0.0793219	4	annotated	chr1	1541673;1541674	1542167;1542167	-	-0.0400087
ENSG00000160075.12_3	SSU72	ALE	zanovello_shsy5y_curve_0075	946.803	5.26241e-16	3.97368e-14	0.947894	0.899989	-0.0479059	4	annotated	chr1	1541673;1541674	1542167;1542167	-	-0.0400087
ENSG00000160075.12_3	SSU72	ALE	zanovello_skndz_curve_1	818.389	7.96574e-11	3.36552e-09	0.986324	0.966719	-0.0196053	4	annotated	chr1	1541673;1541674	1542167;1542167	-	-0.0400087
ENSG00000254093.9_2	PINX1	IPA	brown_skndz	39.7255	0.00198938	0.0190463	0.0249276	0.068084	0.0431564	4	novel	chr8	10786079;10787129	10787623;10787623	-	0.0394045
ENSG00000254093.9_2	PINX1	IPA	seddighi_i3_cortical	16.8657	2.64779e-05	0.000236607	0.0214467	0.0562358	0.034789	4	novel	chr8	10786079;10787129	10787623;10787623	-	0.0394045
ENSG00000254093.9_2	PINX1	IPA	zanovello_i3_cortical_upf1_tdp_tdpkd_upf1ctl_vs_tdpctl_upf1ctl	19.1648	0.000372766	0.00432044	0.0147886	0.0504411	0.0356525	4	novel	chr8	10786079;10787129	10787623;10787623	-	0.0394045
ENSG00000254093.9_2	PINX1	IPA	zanovello_shsy5y_chx_kd_ctl_vs_ctl_ctl	13.1456	0.000692673	0.00677869	0.0159403	0.0751328	0.0591925	4	novel	chr8	10786079;10787129	10787623;10787623	-	0.0394045
ENSG00000204070.10_4	SYS1	3'Shortening	brown_skndz	69.3144	0.00454627	0.0363167	0.0350398	0.0806742	0.0456344	4	annotated	chr20	45374294	45376798	+	-0.0387992
ENSG00000204070.10_4	SYS1	3'Shortening	seddighi_i3_cortical	425.107	0.000169361	0.00125341	0.137312	0.117202	-0.0201103	4	annotated	chr20	45374294	45376798	+	-0.0387992
ENSG00000204070.10_4	SYS1	3'Shortening	zanovello_shsy5y_chx_kd_ctl_vs_ctl_ctl	138.745	2.7526e-06	5.37336e-05	0.123512	0.0660242	-0.0574881	4	annotated	chr20	45374294	45376798	+	-0.0387992
ENSG00000204070.10_4	SYS1	3'Shortening	zanovello_shsy5y_curve_0075	88.2768	0.00249028	0.0160456	0.112397	0.0402873	-0.0721097	4	annotated	chr20	45374294	45376798	+	-0.0387992
ENSG00000162959.14_2	MEMO1	3'Ext	brown_i3_cortical	536.971	2.19593e-05	0.000745645	0.0465932	0.0866638	0.0400706	4	novel	chr2	31855207;31855219;31861503;31863161;31864763	31868492;31868492;31868492;31868492;31868492	-	0.0384041
ENSG00000162959.14_2	MEMO1	3'Ext	brown_skndz	645.664	9.77831e-09	5.38336e-07	0.0127798	0.0209538	0.00817402	4	novel	chr2	31855207;31855219;31861503;31863161;31864763	31868492;31868492;31868492;31868492;31868492	-	0.0384041
ENSG00000162959.14_2	MEMO1	3'Ext	humphrey_i3_cortical	596.633	0.00320947	0.0256714	0.0509264	0.102114	0.0511871	4	novel	chr2	31855207;31855219;31861503;31863161;31864763	31868492;31868492;31868492;31868492;31868492	-	0.0384041
ENSG00000162959.14_2	MEMO1	3'Ext	seddighi_i3_cortical	1137.33	1.78124e-07	2.42131e-06	0.0539895	0.0907271	0.0367375	4	novel	chr2	31855207;31855219;31861503;31863161;31864763	31868492;31868492;31868492;31868492;31868492	-	0.0384041
ENSG00000162959.14_1	MEMO1	3'Shortening	brown_i3_cortical	420.593	2.45858e-05	0.000821632	0.953407	0.913336	-0.0400706	4	annotated	chr2	31865060;31867823;31867827;31867978	31868492;31868492;31868492;31868492	-	-0.0384041
ENSG00000162959.14_1	MEMO1	3'Shortening	brown_skndz	1358.19	4.44373e-09	2.68204e-07	0.98722	0.979046	-0.00817402	4	annotated	chr2	31865060;31867823;31867827;31867978	31868492;31868492;31868492;31868492	-	-0.0384041
ENSG00000162959.14_1	MEMO1	3'Shortening	humphrey_i3_cortical	454.519	0.0032112	0.0256714	0.949074	0.897886	-0.0511871	4	annotated	chr2	31865060;31867823;31867827;31867978	31868492;31868492;31868492;31868492	-	-0.0384041
ENSG00000162959.14_1	MEMO1	3'Shortening	seddighi_i3_cortical	811.927	1.82545e-07	2.47752e-06	0.94601	0.909273	-0.0367375	4	annotated	chr2	31865060;31867823;31867827;31867978	31868492;31868492;31868492;31868492	-	-0.0384041
ENSG00000111731.13_12	C2CD5	ALE	brown_i3_cortical	945.555	0.000577418	0.0120843	0.745953	0.692714	-0.0532395	4	annotated	chr12	22448583;22449545;22449581;22449656	22449891;22449891;22449891;22449891	-	-0.0370283
ENSG00000111731.13_12	C2CD5	ALE	humphrey_i3_cortical	742.356	6.15065e-05	0.00105936	0.932246	0.911429	-0.0208171	4	annotated	chr12	22448583;22449545;22449581;22449656	22449891;22449891;22449891;22449891	-	-0.0370283
ENSG00000111731.13_12	C2CD5	ALE	seddighi_i3_cortical	1916.18	1.53972e-05	0.00014476	0.695281	0.632998	-0.0622826	4	annotated	chr12	22448583;22449545;22449581;22449656	22449891;22449891;22449891;22449891	-	-0.0370283
ENSG00000111731.13_12	C2CD5	ALE	zanovello_shsy5y_curve_0075	247.843	0.00603379	0.0322985	0.896701	0.961188	0.064487	4	annotated	chr12	22448583;22449545;22449581;22449656	22449891;22449891;22449891;22449891	-	-0.0370283
ENSG00000157036.13_3	EXOG	3'Ext	brown_skndz	333.595	4.80604e-07	1.68791e-05	0.0235431	0.0515176	0.0279744	4	novel	chr3	38524404;38524404;38524404	38529021;38529045;38541410	+	-0.0367083
ENSG00000157036.13_3	EXOG	3'Ext	zanovello_i3_cortical_upf1_tdp_tdpkd_upf1ctl_vs_tdpctl_upf1ctl	1039.02	5.75699e-06	0.000102724	0.13057	0.0915931	-0.0389769	4	novel	chr3	38524404;38524404;38524404	38529021;38529045;38541410	+	-0.0367083
ENSG00000157036.13_3	EXOG	3'Ext	zanovello_shsy5y_chx_kd_ctl_vs_ctl_ctl	272.395	0.000116185	0.00143644	0.0811018	0.0466621	-0.0344397	4	novel	chr3	38524404;38524404;38524404	38529021;38529045;38541410	+	-0.0367083
ENSG00000157036.13_3	EXOG	3'Ext	zanovello_skndz_curve_1	356.879	0.00243165	0.0218428	0.137116	0.0877435	-0.049372	4	novel	chr3	38524404;38524404;38524404	38529021;38529045;38541410	+	-0.0367083
ENSG00000020256.20_1	ZFP64	ALE	brown_skndz	910.486	0.000475325	0.00599528	0.665239	0.735074	0.0698349	4	annotated	chr20	52151278	52153428	-	0.0359329
ENSG00000020256.20_1	ZFP64	ALE	seddighi_i3_cortical	1871.47	4.9954e-13	1.16591e-11	0.769733	0.730525	-0.0392078	4	annotated	chr20	52151278	52153428	-	0.0359329
ENSG00000020256.20_1	ZFP64	ALE	zanovello_shsy5y_chx_kd_ctl_vs_ctl_ctl	695.706	0.000421125	0.00440791	0.863902	0.883895	0.0199933	4	annotated	chr20	52151278	52153428	-	0.0359329
ENSG00000020256.20_1	ZFP64	ALE	zanovello_skndz_curve_1	966.354	0.00036307	0.00449872	0.738887	0.790759	0.0518724	4	annotated	chr20	52151278	52153428	-	0.0359329
ENSG00000122550.18_7	KLHL7	ALE	brown_i3_cortical	1737.41	3.49094e-05	0.00111803	0.947138	0.920284	-0.0268542	4	annotated	chr7	23174015;23174015;23174015;23174015	23174192;23175302;23175388;23177914	+	-0.0349954
ENSG00000122550.18_7	KLHL7	ALE	seddighi_i3_cortical	3917.13	1.40118e-06	1.60913e-05	0.946597	0.927083	-0.0195138	4	annotated	chr7	23174015;23174015;23174015;23174015	23174192;23175302;23175388;23177914	+	-0.0349954
ENSG00000122550.18_7	KLHL7	ALE	zanovello_i3_cortical_upf1_tdp_tdpkd_upf1ctl_vs_tdpctl_upf1ctl	3393.27	0.00184117	0.0165376	0.924796	0.881659	-0.0431366	4	annotated	chr7	23174015;23174015;23174015;23174015	23174192;23175302;23175388;23177914	+	-0.0349954
ENSG00000122550.18_7	KLHL7	ALE	zanovello_shsy5y_chx_kd_ctl_vs_ctl_ctl	287.777	0.00010578	0.00131437	0.660628	0.421425	-0.239203	4	annotated	chr7	23174015;23174015;23174015;23174015	23174192;23175302;23175388;23177914	+	-0.0349954
ENSG00000172428.11_2	COPS9	ALE	brown_i3_cortical	15.0265	1.75759e-10	1.29221e-08	0.00110517	0.0113185	0.0102134	4	annotated	chr2	240126563	240126940	-	0.0338061
ENSG00000172428.11_2	COPS9	ALE	humphrey_i3_cortical	9.05958	2.24605e-05	0.000446149	0.00324598	0.038976	0.03573	4	annotated	chr2	240126563	240126940	-	0.0338061
ENSG00000172428.11_2	COPS9	ALE	seddighi_i3_cortical	24.4403	9.22413e-31	5.05517e-29	0.00536794	0.0533484	0.0479805	4	annotated	chr2	240126563	240126940	-	0.0338061
ENSG00000172428.11_2	COPS9	ALE	zanovello_i3_cortical_upf1_tdp_tdpkd_upf1ctl_vs_tdpctl_upf1ctl	19.7525	5.48433e-07	1.19204e-05	0.0117144	0.0435965	0.0318821	4	annotated	chr2	240126563	240126940	-	0.0338061
ENSG00000172428.11_1	COPS9	IPA	brown_i3_cortical	697.073	9.09367e-17	1.13069e-14	0.998895	0.988681	-0.0102134	4	annotated	chr2	240130828	240131054	-	-0.0338061
ENSG00000172428.11_1	COPS9	IPA	humphrey_i3_cortical	155.312	1.90901e-05	0.000390606	0.996754	0.961024	-0.03573	4	annotated	chr2	240130828	240131054	-	-0.0338061
ENSG00000172428.11_1	COPS9	IPA	seddighi_i3_cortical	362.945	1.221e-33	7.04842e-32	0.994632	0.946652	-0.0479805	4	annotated	chr2	240130828	240131054	-	-0.0338061
ENSG00000172428.11_1	COPS9	IPA	zanovello_i3_cortical_upf1_tdp_tdpkd_upf1ctl_vs_tdpctl_upf1ctl	216.468	9.87135e-09	2.88771e-07	0.988286	0.956404	-0.0318821	4	annotated	chr2	240130828	240131054	-	-0.0338061
ENSG00000101190.13_3	TCFL5	IPA	seddighi_i3_cortical	106.142	0.00959439	0.0407444	0.117136	0.0988734	-0.0182622	4	novel	chr20	62843437;62843626	62846117;62846117	-	-0.0329265
ENSG00000101190.13_3	TCFL5	IPA	zanovello_i3_cortical_upf1_tdp_tdpkd_upf1ctl_vs_tdpctl_upf1ctl	344.762	0.0043994	0.0342256	0.196082	0.168942	-0.0271392	4	novel	chr20	62843437;62843626	62846117;62846117	-	-0.0329265
ENSG00000101190.13_3	TCFL5	IPA	zanovello_shsy5y_chx_kd_ctl_vs_ctl_ctl	196.312	0.000576984	0.00575278	0.144571	0.103767	-0.0408047	4	novel	chr20	62843437;62843626	62846117;62846117	-	-0.0329265
ENSG00000101190.13_3	TCFL5	IPA	zanovello_shsy5y_curve_0075	187.987	0.000214026	0.00208962	0.120299	0.0815849	-0.0387138	4	novel	chr20	62843437;62843626	62846117;62846117	-	-0.0329265
ENSG00000100320.24_1	RBFOX2	ALE	brown_i3_cortical	8231.52	0.000387303	0.00875573	0.411006	0.525615	0.114609	4	novel	chr22	35838251;35838254;35838256;35838258;35838259;35838260	35838684;35838684;35838684;35838684;35838684;35838684	-	0.0328144
ENSG00000100320.24_1	RBFOX2	ALE	humphrey_i3_cortical	3173.14	0.00273278	0.0227048	0.846065	0.777066	-0.0689983	4	novel	chr22	35838251;35838254;35838256;35838258;35838259;35838260	35838684;35838684;35838684;35838684;35838684;35838684	-	0.0328144
ENSG00000100320.24_1	RBFOX2	ALE	zanovello_shsy5y_curve_0075	13709.3	1.69741e-06	3.14574e-05	0.866269	0.909981	0.043712	4	novel	chr22	35838251;35838254;35838256;35838258;35838259;35838260	35838684;35838684;35838684;35838684;35838684;35838684	-	0.0328144
ENSG00000100320.24_1	RBFOX2	ALE	zanovello_skndz_curve_1	13517.6	0.00283822	0.0245603	0.884712	0.906629	0.0219167	4	novel	chr22	35838251;35838254;35838256;35838258;35838259;35838260	35838684;35838684;35838684;35838684;35838684;35838684	-	0.0328144
ENSG00000087460.29_2	GNAS	ALE	brown_i3_cortical	19025	0.00235533	0.0378056	0.970202	0.956358	-0.0138439	4	annotated	chr20	58910683;58910683;58910683;58910683;58910685	58910781;58911179;58911190;58911192;58911143	+	-0.0326416
ENSG00000087460.29_2	GNAS	ALE	humphrey_i3_cortical	10990.3	0.000513854	0.00607107	0.970518	0.912181	-0.0583376	4	annotated	chr20	58910683;58910683;58910683;58910683;58910685	58910781;58911179;58911190;58911192;58911143	+	-0.0326416
ENSG00000087460.29_2	GNAS	ALE	seddighi_i3_cortical	26356.1	1.75043e-35	1.09043e-33	0.937539	0.909812	-0.0277272	4	annotated	chr20	58910683;58910683;58910683;58910683;58910685	58910781;58911179;58911190;58911192;58911143	+	-0.0326416
ENSG00000087460.29_2	GNAS	ALE	zanovello_i3_cortical_upf1_tdp_tdpkd_upf1ctl_vs_tdpctl_upf1ctl	25728.5	1.55224e-80	4.1435e-78	0.959307	0.921751	-0.037556	4	annotated	chr20	58910683;58910683;58910683;58910683;58910685	58910781;58911179;58911190;58911192;58911143	+	-0.0326416
ENSG00000087460.29_1	GNAS	IPA	brown_i3_cortical	1248.92	0.00263085	0.0408144	0.0297983	0.0436422	0.0138439	4	annotated	chr20	58900031;58900031	58900363;58900410	+	0.0326416
ENSG00000087460.29_1	GNAS	IPA	humphrey_i3_cortical	474.643	0.000514954	0.00607526	0.0294816	0.0878192	0.0583376	4	annotated	chr20	58900031;58900031	58900363;58900410	+	0.0326416
ENSG00000087460.29_1	GNAS	IPA	seddighi_i3_cortical	1632.18	2.29912e-35	1.40198e-33	0.062461	0.0901882	0.0277272	4	annotated	chr20	58900031;58900031	58900363;58900410	+	0.0326416
ENSG00000087460.29_1	GNAS	IPA	zanovello_i3_cortical_upf1_tdp_tdpkd_upf1ctl_vs_tdpctl_upf1ctl	1482.7	1.57168e-78	3.9486e-76	0.0406927	0.0782487	0.037556	4	annotated	chr20	58900031;58900031	58900363;58900410	+	0.0326416
ENSG00000169062.15_3	UPF3A	IPA	humphrey_i3_cortical	40.1739	0.000119739	0.00188715	0.0320391	0.0652848	0.0332456	4	annotated	chr13	114286630	114287617	+	0.0323334
ENSG00000169062.15_3	UPF3A	IPA	seddighi_i3_cortical	231.026	3.4564e-12	7.44502e-11	0.0555146	0.0737073	0.0181927	4	annotated	chr13	114286630	114287617	+	0.0323334
ENSG00000169062.15_3	UPF3A	IPA	zanovello_i3_cortical_upf1_tdp_tdpkd_upf1ctl_vs_tdpctl_upf1ctl	115.27	0.000108891	0.0014266	0.0499886	0.0814097	0.0314211	4	annotated	chr13	114286630	114287617	+	0.0323334
ENSG00000169062.15_3	UPF3A	IPA	zanovello_shsy5y_chx_kd_ctl_vs_ctl_ctl	152.6	4.33763e-06	8.12538e-05	0.0818054	0.129292	0.0474869	4	annotated	chr13	114286630	114287617	+	0.0323334
ENSG00000100320.24_3	RBFOX2	ALE	brown_i3_cortical	35394.7	0.000379943	0.00861238	0.582458	0.46901	-0.113448	4	annotated	chr22	35738736;35743602;35743933;35743983;35744087;35744148	35744249;35744249;35744249;35744249;35744249;35744249	-	-0.0322514
ENSG00000100320.24_3	RBFOX2	ALE	humphrey_i3_cortical	13634	0.00273213	0.0227048	0.153099	0.218151	0.0650523	4	annotated	chr22	35738736;35743602;35743933;35743983;35744087;35744148	35744249;35744249;35744249;35744249;35744249;35744249	-	-0.0322514
ENSG00000100320.24_3	RBFOX2	ALE	zanovello_shsy5y_curve_0075	17052.2	1.68907e-06	3.13849e-05	0.132316	0.0893989	-0.0429166	4	annotated	chr22	35738736;35743602;35743933;35743983;35744087;35744148	35744249;35744249;35744249;35744249;35744249;35744249	-	-0.0322514
ENSG00000100320.24_3	RBFOX2	ALE	zanovello_skndz_curve_1	28428.1	0.00281449	0.024436	0.114312	0.0927255	-0.0215862	4	annotated	chr22	35738736;35743602;35743933;35743983;35744087;35744148	35744249;35744249;35744249;35744249;35744249;35744249	-	-0.0322514
ENSG00000166352.18_1	IFTAP	3'Shortening	humphrey_i3_cortical	42.913	4.46927e-05	0.000814445	0.937288	0.882537	-0.0547519	4	annotated	chr11	36659019;36659019;36659019;36659019	36659269;36659272;36659274;36659284	+	-0.0315521
ENSG00000166352.18_2	IFTAP	3'Ext	humphrey_i3_cortical	101.693	4.33314e-05	0.000792409	0.0627115	0.117463	0.0547519	4	novel	chr11	36659019;36659019;36659019;36659019;36659019;36659019;36659019;36659019;36659019;36659019;36659019;36659019	36659596;36660997;36661048;36661059;36661146;36661223;36661244;36661314;36661907;36661917;36661920;36661941	+	0.0315521
ENSG00000166352.18_1	IFTAP	3'Shortening	seddighi_i3_cortical	74.8764	6.80238e-08	9.83335e-07	0.960367	0.930815	-0.0295515	4	annotated	chr11	36659019;36659019;36659019;36659019	36659269;36659272;36659274;36659284	+	-0.0315521
ENSG00000166352.18_2	IFTAP	3'Ext	seddighi_i3_cortical	105.861	5.32126e-08	7.8362e-07	0.0396331	0.0691846	0.0295515	4	novel	chr11	36659019;36659019;36659019;36659019;36659019;36659019;36659019;36659019;36659019;36659019;36659019;36659019	36659596;36660997;36661048;36661059;36661146;36661223;36661244;36661314;36661907;36661917;36661920;36661941	+	0.0315521
ENSG00000166352.18_1	IFTAP	3'Shortening	zanovello_shsy5y_curve_0075	122.761	0.000914816	0.00711212	0.978624	0.945072	-0.0335526	4	annotated	chr11	36659019;36659019;36659019;36659019	36659269;36659272;36659274;36659284	+	-0.0315521
ENSG00000166352.18_2	IFTAP	3'Ext	zanovello_shsy5y_curve_0075	64.7922	0.00143654	0.0102431	0.0213758	0.0549285	0.0335526	4	novel	chr11	36659019;36659019;36659019;36659019;36659019;36659019;36659019;36659019;36659019;36659019;36659019;36659019	36659596;36660997;36661048;36661059;36661146;36661223;36661244;36661314;36661907;36661917;36661920;36661941	+	0.0315521
ENSG00000166352.18_1	IFTAP	3'Shortening	zanovello_skndz_curve_1	245.036	0.000133806	0.00191789	0.972044	0.954803	-0.0172409	4	annotated	chr11	36659019;36659019;36659019;36659019	36659269;36659272;36659274;36659284	+	-0.0315521
ENSG00000166352.18_2	IFTAP	3'Ext	zanovello_skndz_curve_1	167.362	0.000185789	0.00254741	0.0279562	0.0451971	0.0172409	4	novel	chr11	36659019;36659019;36659019;36659019;36659019;36659019;36659019;36659019;36659019;36659019;36659019;36659019	36659596;36660997;36661048;36661059;36661146;36661223;36661244;36661314;36661907;36661917;36661920;36661941	+	0.0315521
ENSG00000154556.19_5	SORBS2	IPA	seddighi_i3_cortical	219.618	4.81086e-09	8.05749e-08	0.0136163	0.0197963	0.00617995	4	novel	chr4	185639968	185646071	-	-0.0299761
ENSG00000154556.19_5	SORBS2	IPA	zanovello_shsy5y_chx_kd_ctl_vs_ctl_ctl	94.2723	1.51123e-07	3.9197e-06	0.0303226	0.0162666	-0.014056	4	novel	chr4	185639968	185646071	-	-0.0299761
ENSG00000154556.19_5	SORBS2	IPA	zanovello_shsy5y_curve_0075	85.8876	0.00340186	0.020644	0.109393	0.0634968	-0.0458962	4	novel	chr4	185639968	185646071	-	-0.0299761
ENSG00000154556.19_5	SORBS2	IPA	zanovello_skndz_curve_1	448.55	1.4109e-07	3.81152e-06	0.184033	0.0849323	-0.0991006	4	novel	chr4	185639968	185646071	-	-0.0299761
ENSG00000080224.18_6	EPHA6	Complex	brown_shsy5y	124.685	0.00065142	0.0384681	0.215381	0.257963	0.0425827	4	annotated	chr3	97748943;97752189	97761532;97752460	+	-0.0286546
ENSG00000080224.18_6	EPHA6	Complex	brown_skndz	132.578	1.88607e-06	5.69298e-05	0.166225	0.103261	-0.062964	4	annotated	chr3	97748943;97752189	97761532;97752460	+	-0.0286546
ENSG00000080224.18_6	EPHA6	Complex	seddighi_i3_cortical	916.352	8.81401e-14	2.17437e-12	0.830659	0.836314	0.0056548	4	annotated	chr3	97748943;97752189	97761532;97752460	+	-0.0286546
ENSG00000080224.18_6	EPHA6	Complex	zanovello_i3_cortical_upf1_tdp_tdpkd_upf1ctl_vs_tdpctl_upf1ctl	5239.07	2.57014e-16	1.4256e-14	0.874067	0.71981	-0.154257	4	annotated	chr3	97748943;97752189	97761532;97752460	+	-0.0286546
ENSG00000129946.11_2	SHC2	3'Ext	seddighi_i3_cortical	6084.46	9.25529e-05	0.000731886	0.118829	0.148558	0.0297294	4	novel	chr19	410240	417322	-	-0.0285391
ENSG00000129946.11_2	SHC2	3'Ext	zanovello_shsy5y_chx_kd_ctl_vs_ctl_ctl	390.555	2.27828e-07	5.69033e-06	0.0999613	0.0560252	-0.0439361	4	novel	chr19	410240	417322	-	-0.0285391
ENSG00000129946.11_2	SHC2	3'Ext	zanovello_shsy5y_curve_0075	94.0524	1.11182e-05	0.000165098	0.0429542	0.0205608	-0.0223934	4	novel	chr19	410240	417322	-	-0.0285391
ENSG00000129946.11_2	SHC2	3'Ext	zanovello_skndz_curve_1	245.914	3.49554e-06	7.60542e-05	0.0819119	0.047227	-0.0346848	4	novel	chr19	410240	417322	-	-0.0285391
ENSG00000129946.11_1	SHC2	3'Shortening	seddighi_i3_cortical	2865.43	9.33323e-05	0.000737376	0.881171	0.851442	-0.0297294	4	annotated	chr19	416589	417322	-	0.0285391
ENSG00000129946.11_1	SHC2	3'Shortening	zanovello_shsy5y_chx_kd_ctl_vs_ctl_ctl	308.193	2.64363e-07	6.51511e-06	0.900039	0.943975	0.0439361	4	annotated	chr19	416589	417322	-	0.0285391
ENSG00000129946.11_1	SHC2	3'Shortening	zanovello_shsy5y_curve_0075	241.297	3.65436e-06	6.16119e-05	0.957046	0.979439	0.0223934	4	annotated	chr19	416589	417322	-	0.0285391
ENSG00000129946.11_1	SHC2	3'Shortening	zanovello_skndz_curve_1	229.579	3.79762e-06	8.14221e-05	0.918088	0.952773	0.0346848	4	annotated	chr19	416589	417322	-	0.0285391
ENSG00000119865.9_2	CNRIP1	ALE	humphrey_i3_cortical	1034.37	0.000282358	0.0037914	0.944848	0.924458	-0.02039	4	annotated	chr2	68293010;68293066	68294026;68294026	-	-0.0283542
ENSG00000119865.9_2	CNRIP1	ALE	zanovello_i3_cortical_upf1_tdp_tdpkd_upf1ctl_vs_tdpctl_upf1ctl	2252.69	0.00338328	0.0274454	0.936076	0.92816	-0.00791526	4	annotated	chr2	68293010;68293066	68294026;68294026	-	-0.0283542
ENSG00000119865.9_2	CNRIP1	ALE	zanovello_shsy5y_chx_kd_ctl_vs_ctl_ctl	1461.03	0.000649304	0.00640497	0.92303	0.857074	-0.0659561	4	annotated	chr2	68293010;68293066	68294026;68294026	-	-0.0283542
ENSG00000119865.9_2	CNRIP1	ALE	zanovello_shsy5y_curve_0075	2191.14	3.17404e-05	0.000408881	0.933113	0.896794	-0.0363183	4	annotated	chr2	68293010;68293066	68294026;68294026	-	-0.0283542
ENSG00000052126.15_4	PLEKHA5	ALE	brown_shsy5y	141.366	0.000147978	0.0129135	0.0153168	0.0479666	0.0326498	4	annotated,novel	chr12	19304779;19304779;19306399	19309985;19310336;19307560	+	0.0283006
ENSG00000052126.15_4	PLEKHA5	ALE	humphrey_i3_cortical	437.412	0.00384911	0.0298212	0.0235123	0.0945845	0.0710721	4	annotated,novel	chr12	19304779;19304779;19306399	19309985;19310336;19307560	+	0.0283006
ENSG00000052126.15_4	PLEKHA5	ALE	seddighi_i3_cortical	277.309	4.5577e-07	5.74456e-06	0.0171066	0.0298711	0.0127645	4	annotated,novel	chr12	19304779;19304779;19306399	19309985;19310336;19307560	+	0.0283006
ENSG00000052126.15_4	PLEKHA5	ALE	zanovello_i3_cortical_upf1_tdp_tdpkd_upf1ctl_vs_tdpctl_upf1ctl	602.325	7.49521e-06	0.000129866	0.0518	0.0757515	0.0239514	4	annotated,novel	chr12	19304779;19304779;19306399	19309985;19310336;19307560	+	0.0283006
ENSG00000163629.13_4	PTPN13	ALE	humphrey_i3_cortical	183.208	9.11992e-32	3.54548e-29	0.987034	0.964494	-0.0225401	4	annotated	chr4	86814456;86814456;86814456	86815149;86815157;86815161	+	-0.0280495
ENSG00000163629.13_4	PTPN13	ALE	seddighi_i3_cortical	73.9926	3.59894e-21	1.32609e-19	0.993284	0.961988	-0.0312962	4	annotated	chr4	86814456;86814456;86814456	86815149;86815157;86815161	+	-0.0280495
ENSG00000163629.13_4	PTPN13	ALE	zanovello_i3_cortical_upf1_tdp_tdpkd_upf1ctl_vs_tdpctl_upf1ctl	584.727	2.20327e-66	4.09138e-64	0.990528	0.962451	-0.0280773	4	annotated	chr4	86814456;86814456;86814456	86815149;86815157;86815161	+	-0.0280495
ENSG00000163629.13_4	PTPN13	ALE	zanovello_skndz_curve_1	354.328	3.93662e-13	2.05809e-11	0.994314	0.966292	-0.0280217	4	annotated	chr4	86814456;86814456;86814456	86815149;86815157;86815161	+	-0.0280495
ENSG00000196338.15_3	NLGN3	3'Ext	brown_i3_cortical	461.292	2.07541e-07	1.00848e-05	0.067327	0.0937134	0.0263864	4	novel	chrX	71169254;71169254;71169254	71175151;71175301;71175311	+	0.0276911
ENSG00000196338.15_3	NLGN3	3'Ext	humphrey_i3_cortical	248.315	5.28862e-07	1.8194e-05	0.042345	0.130766	0.0884211	4	novel	chrX	71169254;71169254;71169254	71175151;71175301;71175311	+	0.0276911
ENSG00000196338.15_3	NLGN3	3'Ext	seddighi_i3_cortical	812.842	1.83102e-15	4.97016e-14	0.0780463	0.106692	0.0286456	4	novel	chrX	71169254;71169254;71169254	71175151;71175301;71175311	+	0.0276911
ENSG00000196338.15_3	NLGN3	3'Ext	zanovello_i3_cortical_upf1_tdp_tdpkd_upf1ctl_vs_tdpctl_upf1ctl	433.447	5.39828e-10	1.80125e-08	0.0607875	0.087524	0.0267366	4	novel	chrX	71169254;71169254;71169254	71175151;71175301;71175311	+	0.0276911
ENSG00000196338.15_2	NLGN3	3'Shortening	brown_i3_cortical	1777.41	8.14531e-08	4.33136e-06	0.926434	0.90168	-0.0247544	4	annotated	chrX	71169254;71169254	71171160;71171201	+	-0.0276535
ENSG00000196338.15_2	NLGN3	3'Shortening	humphrey_i3_cortical	740.35	5.25582e-07	1.8194e-05	0.947033	0.829929	-0.117104	4	annotated	chrX	71169254;71169254	71171160;71171201	+	-0.0276535
ENSG00000196338.15_2	NLGN3	3'Shortening	seddighi_i3_cortical	2729.08	1.51233e-15	4.131e-14	0.912153	0.887128	-0.025025	4	annotated	chrX	71169254;71169254	71171160;71171201	+	-0.0276535
ENSG00000196338.15_2	NLGN3	3'Shortening	zanovello_i3_cortical_upf1_tdp_tdpkd_upf1ctl_vs_tdpctl_upf1ctl	1364.42	2.12645e-10	7.32423e-09	0.933133	0.902851	-0.030282	4	annotated	chrX	71169254;71169254	71171160;71171201	+	-0.0276535
ENSG00000158882.15_2	TOMM40L	3'Ext	zanovello_i3_cortical_upf1_tdp_tdpkd_upf1ctl_vs_tdpctl_upf1ctl	380.588	0.00268569	0.0227241	0.117226	0.0878758	-0.0293501	4	novel	chr1	161228956;161228956	161233763;161233869	+	-0.0276322
ENSG00000158882.15_2	TOMM40L	3'Ext	zanovello_shsy5y_chx_kd_ctl_vs_ctl_ctl	110.202	1.46421e-05	0.00023612	0.049697	0.0237827	-0.0259143	4	novel	chr1	161228956;161228956	161233763;161233869	+	-0.0276322
ENSG00000158882.15_2	TOMM40L	3'Ext	zanovello_shsy5y_curve_0075	80.7262	0.000290823	0.00269134	0.0433379	0.0178617	-0.0254762	4	novel	chr1	161228956;161228956	161233763;161233869	+	-0.0276322
ENSG00000158882.15_2	TOMM40L	3'Ext	zanovello_skndz_curve_1	124.263	0.00120893	0.0122827	0.0778189	0.0440039	-0.0338149	4	novel	chr1	161228956;161228956	161233763;161233869	+	-0.0276322
ENSG00000158882.15_1	TOMM40L	3'Shortening	zanovello_i3_cortical_upf1_tdp_tdpkd_upf1ctl_vs_tdpctl_upf1ctl	1121.83	0.00224073	0.0195709	0.882774	0.912124	0.0293501	4	annotated	chr1	161228956;161228956;161228956;161228956;161228956;161228956	161229054;161229293;161230615;161230618;161230744;161230746	+	0.0276322
ENSG00000158882.15_1	TOMM40L	3'Shortening	zanovello_shsy5y_chx_kd_ctl_vs_ctl_ctl	964.878	5.68553e-06	0.000103371	0.950303	0.976217	0.0259143	4	annotated	chr1	161228956;161228956;161228956;161228956;161228956;161228956	161229054;161229293;161230615;161230618;161230744;161230746	+	0.0276322
ENSG00000158882.15_1	TOMM40L	3'Shortening	zanovello_shsy5y_curve_0075	792.32	9.2652e-05	0.00101645	0.956662	0.982138	0.0254762	4	annotated	chr1	161228956;161228956;161228956;161228956;161228956;161228956	161229054;161229293;161230615;161230618;161230744;161230746	+	0.0276322
ENSG00000158882.15_1	TOMM40L	3'Shortening	zanovello_skndz_curve_1	649.486	0.000493933	0.00578005	0.922181	0.955996	0.0338149	4	annotated	chr1	161228956;161228956;161228956;161228956;161228956;161228956	161229054;161229293;161230615;161230618;161230744;161230746	+	0.0276322
ENSG00000163629.13_1	PTPN13	ALE	humphrey_i3_cortical	21.7288	2.8943e-31	9.45163e-29	0.000605683	0.0266676	0.0260619	4	novel	chr4	86674457	86676991	+	0.0275549
ENSG00000163629.13_1	PTPN13	ALE	seddighi_i3_cortical	4.67142	5.12291e-17	1.53492e-15	0.00115976	0.035887	0.0347273	4	novel	chr4	86674457	86676991	+	0.0275549
ENSG00000163629.13_1	PTPN13	ALE	zanovello_i3_cortical_upf1_tdp_tdpkd_upf1ctl_vs_tdpctl_upf1ctl	56.9319	5.87688e-55	9.65391e-53	0.000538058	0.029586	0.029048	4	novel	chr4	86674457	86676991	+	0.0275549
ENSG00000163629.13_1	PTPN13	ALE	zanovello_skndz_curve_1	16.6775	1.97326e-08	6.28935e-07	0.000905318	0.013256	0.0123506	4	novel	chr4	86674457	86676991	+	0.0275549
ENSG00000204580.14_2	DDR1	3'Ext	humphrey_i3_cortical	1054.76	2.66899e-06	7.16765e-05	0.108692	0.0850651	-0.023627	4	novel	chr6	30899156;30899156;30899156;30899156;30899156;30899156;30899156;30899156	30900902;30900910;30900948;30900962;30900969;30900971;30900975;30900978	+	-0.0274936
ENSG00000204580.14_2	DDR1	3'Ext	seddighi_i3_cortical	755.203	4.62214e-18	1.45011e-16	0.0950462	0.0638215	-0.0312247	4	novel	chr6	30899156;30899156;30899156;30899156;30899156;30899156;30899156;30899156	30900902;30900910;30900948;30900962;30900969;30900971;30900975;30900978	+	-0.0274936
ENSG00000204580.14_2	DDR1	3'Ext	zanovello_shsy5y_chx_kd_ctl_vs_ctl_ctl	162.582	0.000742039	0.00713935	0.096897	0.0563261	-0.0405709	4	novel	chr6	30899156;30899156;30899156;30899156;30899156;30899156;30899156;30899156	30900902;30900910;30900948;30900962;30900969;30900971;30900975;30900978	+	-0.0274936
ENSG00000204580.14_2	DDR1	3'Ext	zanovello_shsy5y_curve_0075	53.0608	0.00179734	0.0123142	0.0574483	0.0336858	-0.0237625	4	novel	chr6	30899156;30899156;30899156;30899156;30899156;30899156;30899156;30899156	30900902;30900910;30900948;30900962;30900969;30900971;30900975;30900978	+	-0.0274936
[truncated: 7,033 more rows]

## Sheet: Supplementary_Table_4
subtype	n_individuals	n_male	n_female	n_samples	rin	pmi	age	age_of_onset
[truncated: 5 more rows]

## Sheet: Supplementary_Table_5
paste_into_igv_junction	le_id	gene_name	count_not_path	count_path	fraction_not_path	fraction_path	selective	fold_enrichment
[truncated: 115 more rows]

[truncated: 5 more sheets: Supplementary_Table_6, Supplementary_Table_7, Supplementary_Table_8, Supplementary_Table_9, Legends]
