# Supplementary material for: TDP-43 loss induces cryptic polyadenylation in ALS/FTD
Source: Nat Neurosci. 2025 Oct 21;28(11):2190–200. doi: 10.1038/s41593-025-02050-w (PMC12586162; doi:10.1038/s41593-025-02050-w)
Supplement: Supplementary file 4 — Source Data for Supplementary Fig. 7 [file 41593_2025_2050_MOESM4_ESM.xlsx]

## Sheet: Sup Fig 7
Table: qRT-PCR analysis of the 3’UTRs in Frontal Cortex samples after 3'-RACE
		Control				FTD-TDP					Unpaired t-test p-value
SIN3B	canonical	1	2.45	2.42	2.03	2.19	3.31	2.32	1.35		0.567754
	IPA	1	1.36	0.19	0.77	1.69	1.52	4.33	1.75		0.0817015
CNPY3	canonical	1	0.87	0.52	0.46	1.46	1.09	1.58	1.93		0.0102405
	IPA	1	1.35	1.22	1.23	1.36	2.13	2.73	2.18		0.0212882
