# Supplementary material for: TDP-43 loss induces cryptic polyadenylation in ALS/FTD
Source: Nat Neurosci. 2025 Oct 21;28(11):2190–200. doi: 10.1038/s41593-025-02050-w (PMC12586162; doi:10.1038/s41593-025-02050-w)
Supplement: Supplementary file 5 — Statistical Source Data for Fig. 2b [file 41593_2025_2050_MOESM5_ESM.xlsx]

## Sheet: Fig 2B
Table: qRT-PCR analysis of the 3’UTRs in Frontal Cortex samples after 3'-RACE
		Control				FTD-TDP					Unpaired t-test p-value
STMN2	canonical	1	1.78511	2.41166	1.93339	1.68423	2.31177	0.546472	0.0984852		0.329921
	ALE	1	3.22	1.47	2.81	64.35	125.205	293.495	421.553		0.0328766
SYNJ2	canonical	1	0.31	0.42	0.34	0.29	0.49	0.83	0.62		0.846689
	ALE	1	0.89	0.13	0.73	1.94	6.49	13.98	14.62		0.0313169
ARGHAP32	canonical	1	1.88	1.81	1.52	1.14	1.92	1.44	0.83		0.49966
	ALE short	1	2.72	2.87	1.41	7.85	21.51	43.29	41.81		0.0206098
	ALE long	1	0.05	2.08	0.15	14.67	23.26	4.82	38.55		0.034515
ELK1	canonical	1	2.03	1.14	1.31	2.16	3.65	3.27	1.52		0.0562938
	3'Ext	1	0.96	0.58	0.71	2.31	6.92	10.79	9.88		0.0130765
TLX1	canonical	1	0.49	0.13	0.71	1.12	2.19	4.75	0.74		0.129962
	3'Ext	1	5	1.26	3.03	3.29	13.23	26.68	19.59		0.0407323
