# Supplementary material for: TDP-43 loss induces cryptic polyadenylation in ALS/FTD
Source: Nat Neurosci. 2025 Oct 21;28(11):2190–200. doi: 10.1038/s41593-025-02050-w (PMC12586162; doi:10.1038/s41593-025-02050-w)
Supplement: Supplementary file 7 — Statistical Source Data for Fig. 3h [file 41593_2025_2050_MOESM7_ESM.xlsx]

## Sheet: Figure 3H
Table: qRT-PCR analysis of the 3’UTRs in SH-SY5Y cells cytoplasmic fraction after 3'-RACE
		Control			TDP-43 KD				Unpaired t-test p-value
ELK1	canonical	1	1	1	0.373513	0.351112	0.367929		7.53469e-08
	3'Ext	1	1	1	18.7423	29.5921	15.4753		0.00896587
