# Supplementary material for: TDP-43 loss induces cryptic polyadenylation in ALS/FTD
Source: Nat Neurosci. 2025 Oct 21;28(11):2190–200. doi: 10.1038/s41593-025-02050-w (PMC12586162; doi:10.1038/s41593-025-02050-w)
Supplement: Supplementary file 8 — Statistical Source Data for Extended Data Fig. 1 [file 41593_2025_2050_MOESM8_ESM.xlsx]

## Sheet: Extended Data Fig. 1
Table: qRT-PCR analysis of the 3’UTRs in i3 neurons after 3'-RACE
		Control				TDP-43 KD					Unpaired t-test p-value
STMN2	canonical	1	1	1	1	0.196061	0.13563	0.092318	0.0987056		2.80404e-08
	ALE	1	1	1	1	3129.81	2343.57	2146.47	2260.53		3.28044e-05
SYNJ2	canonical	1	1	1	1	0.654549	0.446805	0.489343	0.594207		7.57654e-05
	ALE	1	1	1	1	65.7552	67.6688	72.163	87.8417		6.91562e-06
ARGHAP32	canonical	1	1	1	1	0.731483	0.577942	0.606857	0.506988		0.000153622
	ALE short	1	1	1	1	214.66	224.987	211.95	211.927		6.09367e-10
	ALE long	1	1	1	1	115.245	103.122	176.559	126.086		0.000201756
PHF2	canonical	1	1	1	1	0.75781	0.568846	0.545129	0.443419		0.00067275
	ALE short	1	1	1	1	81.5688	85.9819	57.8908	53.0091		0.000168016
	ALE long	1	1	1	1	97.3773	126.155	87.6103	77.148		9.78468e-05
ELK1	canonical	1	1	1	1	0.241463	0.197302	0.20463	0.18499		8.71141e-10
	3'Ext	1	1	1	1	13.6606	12.7414	11.0978	11.068		2.2947e-06
TLX1	canonical	1	1	1	1	0.667693	0.461557	0.547872	0.420472		0.000127117
	3'Ext	1	1	1	1	1895.17	2544.57	2308.75	1977.03		6.779e-06
SIX3	canonical	1	1	1	1	0.426026	0.284282	0.718789	0.658231		0.00324828
	3'Ext	1	1	1	1	31.3659	22.1856	57.9872	33.1948		0.00371085
SIN3BP	canonical	1	1	1	1	1.11896	0.884953	0.677166	0.61237		0.173545
	IPA	1	1	1	1	40.4912	29.3199	22.7807	25.1887		0.000349026
CNPY3	canonical	1	1	1	1	0.6992	0.678711	0.86495	0.697133		0.000897006
	IPA	1	1	1	1	4.35811	3.95842	4.34901	4.34595		5.03246e-08
