# Supplementary material for: TDP-43 loss induces cryptic polyadenylation in ALS/FTD
Source: Nat Neurosci. 2025 Oct 21;28(11):2190–200. doi: 10.1038/s41593-025-02050-w (PMC12586162; doi:10.1038/s41593-025-02050-w)
Supplement: Supplementary file 10 — Statistical Source Data for Extended Data Fig. 4b−d [file 41593_2025_2050_MOESM10_ESM.xlsx]

## Sheet: Extended Data Fig 4B
Table: qRT-PCR analysis of nucleus/cytoplasm fractionation in SH-SY5Y cells
		Nucleus			Cytoplasm				Unpaired t-test p-value
GAPDH	Ctrl	7.47	3.92482	3.64273	92.53	96.0752	96.3573		0.864503
	TDP-43 KD	3.9968	7.08739	3.00369	96.0032	92.9126	96.9963
pre-GAPDH	Ctrl	99.2441	98.9169	99.1291	0.755927	1.0831	0.870924		0.935874
	TDP-43 KD	99.1062	99.1621	98.9941	0.893772	0.837928	1.00595
STMN2 Cryptic	Ctrl	7.11419	5.11362	2.37555	92.8858	94.8864	97.6245		0.516104
	TDP-43 KD	4.94895	14.3827	3.23024	95.051	85.6173	96.7698

## Sheet: Extended Data Fig 4C
Table: qRT-PCR analysis of the 3’UTRs in SH-SY5Y cells nuclear fraction after 3'-RACE
		Control			TDP-43 KD				Unpaired t-test p-value
ELK1	canonical	1	1	1	0.149401	0.699313	0.126887		0.0226512
	3'Ext	1	1	1	17.7996	20.58	5.63298		0.0407946

## Sheet: Extended Data Fig 4D
Table: qRT-PCR analysis of nucleus/cytoplasm fractionation in SH-SY5Y cells after 3'Race
		Nucleus			Cytoplasm
ELK1	canonical	2.0292	4.62239	1.53003	97.9708	95.3776	98.47
	3'Ext	12.5643	19.8455	14.7955	87.4357	80.1545	85.2045
